# Supplementary material for: The Pax gene family: Highlights from cephalopods
Source: PLoS One. 2017 Mar 2;12(3):e0172719. doi: 10.1371/journal.pone.0172719 (PMC5333810; doi:10.1371/journal.pone.0172719)
Supplement: S1 Table — Accession: accession number or genome reference (DNA/RNA: corresponding sequence). Submitted name: name found in databases. Proposed name: our interpretation (bold type if different from submitted name). (f) denote a fragment. Please note that sequences from Sabellaria alveolata (SA_Locus_72760, SA_Locus_22824, SA_Locus_22463) are unpublished and courtesy of P-J. Lopez and J. Fournier, UMR BOREA (personal communication). (XLSX) [file pone.0172719.s002.xlsx]

## Sheet: Final
Accession	DNA/RNA	Submitted name	Proposed name	species	Classification	Comment	Gene	sequence
T1EJE5	KB095811	Uncharacterized protein	Pax	Helobdella_robusta	Annelida_Clitellata	Complete? Flagged as complete, but also non terminal residues in Uniprot	Gene: HELRODRAFT_144418	EINQLGRMFVNGRPLPLWMRFKIIQLAQQQVRPCDISKILKVSHGCISKILTRFHKNGSLLPGNTGGSRPRVSTKDVVAAVCRYKMELPGLFGWEIRDRLISENVCSTNNLPSISSISRILR
T1G7D6	KB097642	Uncharacterized protein	Pax1/9(f)	Helobdella_robusta	Annelida_Clitellata	Complete? Flagged as complete, but also non terminal residues in Uniprot	Gene: HELRODRAFT_89496	GEVNQLGGTFVNGRPLPTSIRLRIVELSRSGVRPCDISRQLKVSHGCVSKILARYHETGSVLPGAIGGSKPRVTTEKVVRAIRRYKSVEPSIFAWEIRERLVADGVCDKYNVPSVSSVSRILRNK
T1EIE6	KB097106	Uncharacterized protein	Pax2/5/8?(f)	Helobdella_robusta	Annelida_Clitellata	Complete? Flagged as complete, but also non terminal residues in Uniprot	Gene: HELRODRAFT_136559	TDNNGLNQLGGKFINGRPLPDEVRHKIVHLAQEGVRPCEISRRMKVSHGCVSKILGRFFETGSIKPGVIGGSKPKVATGSVVQNIAAYKLENPTMFAWEIRERLLKDGVCNNETVPSVSSINRLLACSV
T1EH18	KB096080	Uncharacterized protein	Pax2/5/8(f)	Helobdella_robusta	Annelida_Clitellata	Complete? Flagged as complete but also non terminal residues in Uniprot.	Gene: HELRODRAFT_124549	HGGVNQLGGVFVNGRPLPDMVRQRIVEMAHQGVRPCDISRQLRVSHGCVSKILGRYYETGSIKPGVIGGSKPKVATPKVVDAICKYKRENATMFAWEIRDRLLAEGVCDQENVPSVSSINR
T1FMW8	KB096365	Uncharacterized protein	Pax3/7A	Helobdella_robusta	Annelida_Clitellata	Complete	Gene: HELRODRAFT_185509	MNKQILRNGQGKVNQLGGLFINGRPLPLNIRLKIVEMASQGVRPCVISRTLCVSHGCVSKILQRYQETGSIRPGAIGGSKPRVKMEDVEKKIEEYKKEDPSIFSWEIRERLIKEGICDENSVPSVSSISRLQKQTRTPPNNNSNNNCSINNNDISNNSKNDSEITKGLSSASVDGDDSMLSDVDVEPGFKLLRKQRRSRTTFDAEQTTQLEKAFSRTHYPDIYTREELAQTSGLTEARIQVWFSNRRARWRKQNGVTNTSRGYETLMKAAMMPNSSSNNNMNNSSGSNNNNDDDDDNNNFNDNRHNWMVGDVLHSYSDKNNLQSHINGSTTHNFYQTNIQNNFHACQLYNKDCLQNECSQFYPGYLPNFRLPTDPGPVEMYRPLDPSHQLHLQSPPPPP…
T1G8F8	KB096272	Uncharacterized protein	Pax3/7B(f)	Helobdella_robusta	Annelida_Clitellata	Complete? Flagged as complete, but also non terminal residue in Uniprot. See A1YT31	Gene: HELRODRAFT_92410	YYSKGQGRVNQLGGVFINGRPLPNHVRLKIIQLASQGVRPCVISRSLRVSHGCVSKILQRYQETGSIRPGSIANGAGPAGAGKHRFCHVPETEFNPTQQTAKRSTTSGHSFSSSSSSSSFSQSSLPGSAPTSFRDNHSRDNYSHNNHSCNNHSDDDNDDDISVMKLSRKQRRNRTTFTSDQLELLEKSFERTHYPDVYTREDLAAKTGFTEARIQVWFSNRRARWRKQLTSGQLTSYDVIVTSPTNFNFAHPLPAIYRKIFSCLCLLFVCCLCLRFI
T1F6U6	KB096590	Uncharacterized protein	Pax6A	Helobdella_robusta	Annelida_Clitellata	Complete	Gene: HELRODRAFT_173449	MAIIPDINYAINDKYIDQFNNVNNNNNSSSSSNSYHDDEEKKRLKNKRGHSGVNQLGGMFVNGRPLPDTTRQKIVELAHNGARPCDISRILQVSNGCVSKILGRYYESGSIRPRTIGGSKPRVATMSVVQRIAHYKKECPSIFAWEIRDRLLSEEICSQENIPSHPNDGDDDEDGGFACADDNDDSKNFPYLDKLNNNINDSCDEDDNESTTTTTTLTLTTLNNTNGNKEYTDLHATPTTTMTSSSAAITLASTATTTSSTTTASRDRETGSDVEKQVRMRLKRKLQRNRTSFSTQQIDSLEREFDKTHYPDVFARERLAQKLELPEARIQVWFSNRRAKWRREEKFRVVPAMSYAYSTTTNNTNNTLTAPPSPYLCSNLITSSNVISSSTGSNGNGHE…
T1G400	KB096633	Uncharacterized protein	Pax6B(f)	Helobdella_robusta	Annelida_Clitellata	Complete? Flagged as complete, but also non terminal residue in Uniprot	Gene: HELRODRAFT_80374	GHSGVNQLGGVFVNGRPLPDSTRQRIVELAHSGARPCDISRILQVSNGCVSKILGRYYETGSIRPRAIGGSKPRVATPEVVNKIAQYKRECPSIFAWEIRDRLLSECLCTQENIPSVKKKNNWLSNTQLTNKQITNQTTYLQLATKKKLTLAQNNNKQTPTHNLPHTQTDRHTQANRHTDTHTHTDALTSNESCDSSPRANETDEQMRMRLKRKLQRNRTSFTTQQIEDLEKEFEKTHYPDVFARERLAQKLDLPEARIQVWFSNRRAKWRREEKLRNQRRDWGRGSNSFNPSMYSSIHQPLPTMPETYRYPDCMPPSYSITSNLVQNPTCLQHVNPVPTYPYVGQSRGYEHLTLTGYSRSSCNSNIHPPPPSNAPVFFICLISPGVSVPLQVPGTAPH…
T1EHA5	KB095911	Uncharacterized protein	Paxβ1(f)	Helobdella_robusta	Annelida_Clitellata	Complete? Flagged as complete but also non terminal residues in Uniprot. Comparison with Helobdella sp. A5JPH2 suggest a fragment	Gene: HELRODRAFT_126586	LNQYGRQFSNGRPLPNYLRVDILKLSLSGVRPCEISRRLQVSHGCVSKILNRYRNTGSIHPGQIGGSKPKVTTPFVIGQVKLMKHNNPQMFAWEIRRKLIEEEICSEANVPSISSINRIIR
T1G182	KB095905	Uncharacterized protein	Paxβ2(f)	Helobdella_robusta	Annelida_Clitellata	Complete? Flagged as complete but also non terminal residues in Uniprot. Comparison with Helobdella sp. A5JPH3 suggest a fragment	Gene: HELRODRAFT_72974	MPGSKNVNQYGRKFTNGRPLPDDLRVQILNMALHGVRPCEISRQLQVSHGCVSKILNRYRKTGSINPGKIGGSKPKVTTPDVVNRVRECKAQNTQMFAWEIRQCLVQDGICSEKNIPSISSINRIIRDKAGQQRTGFERFINSDGQEEVAFVFFFKMSSQ
H9DV60	JQ654099	Hau-Pax2/5/8	Pax2/5/8	Helobdella_sp	Annelida_Clitellata	Complete	Gene: Hau-Pax2/5/8	MMQAPYLGSAMDLTSYNYNRAMAEYFHSCKSPEQLYHGNLVSSHACSFQDSHGGVNQLGGVFVNGRPLPDMVRQRIVEMAHQGVRPCDISRQLRVSHGCVSKILGRYYETGSIKPGVIGGSKPKVATPKVVDAICKYKRENATMFAWEIRDRLLAEGVCDQENVPSVSSINRIVRNKAAEKTKHTPTNLSSSSTSSVNNNNNNNVANSKNSNNNLNTHNNHNNSSSNNNNNTANILTQAPAAHDGPSSPHSLNAPSTPAGYTIGSILGIPPPLQSHNHQQQHQQQHHQQQQQQHQHSSTNNNSNTNQNSPTCNNNNNVSTTTTTACKRASRTNNSGLEHREHNHSNNNHNNHNSHNNHNNRRHCTTDENQSWLLYKNSPKPPKPDPDSPNDSHGNNGSG…
Q0GKX9	DQ858213	Pax 3/7A	Pax3/7A	Helobdella_sp	Annelida_Clitellata	Complete		MNKQILRNGQGKVNQLGGLFINGRPLPLNIRLKIVEMASQGVRPCVISRTLCVSHGCVSKILQRYQETGSIRPGAIGGSKPRVKMEDVEKKIEEYKKEDPSIFSWEIRERLIKEGICDENSVPSVSSISRLQKQTRTPPNNNSNNNCSINNNDICNNSKNDSEITKGLSSASVDGDDSMLSDVDVEPGFKLLRKQRRSRTTFDAEQTTQLEKAFSRTHYPDIYTREELAQTSGLTEARIQVWFSNRRARWRKQNGVTNTSRGYETLMKAAMMPNSSSNNNMNSSSGSNNNNDDDDDNNNNFNDNRHNWMVGDALHSYSDKNNLQSHINGGTTHNFYQTNIQNNFHACQLYNKDCLQNECSQFYPGYLPNFRLPTDPGPAEMYRPLDPSHQLHLQSPPPP…
A1YT31	EF133692	Pax 3/7B	Pax3/7B(f)	Helobdella_sp	Annelida_Clitellata	Fragment		MGVLSQGRVNQLGGVFINGRPLPNHVRLKIIQLASQGVRPCVISRSLRVSHGCVSKILQRYQETGSIRPGSIANGAGPAGVGKHRSSNKPMVNNDDNNNEDDECKLKVRNNNNCINNKNNNNNICNNKRNININNNSVTCRKQNLTQHNKQPNDQQHPVTHSPPPPPLPPSLNHHYQDQRQHRYQKIQDQYSPKRKNNDNKFNSNNNNNNSINNNNNNDNDNNNNIYDRCNYDSDDDNEKSDNEDEEEDDDDMDLNVVDDDDVSNNNNTNINNNNNNNSSYTASKLEKFQHHQQQQQQQQQQHQQQQYLASNLTTTQTTTSINNSINPDSDDDENVDSHNNHSRDNHSRDNHSRDNHSRDNHSRDNHSDDDNDDDISVMKLSRKQRRNRTTFTSDQLEL…
A2TN76	EF375876	Paired box 6A transcription factor	Pax6A	Helobdella_sp	Annelida_Clitellata	Complete	Gene: Pax6A	MKNKRGHSGVNQLGGMFVNGRPLPDTTRQKIVELAHNGARPCDISRILQVSNGCVSKILGRYYESGSIRPRTIGGSKPRVATMSVVQRIAHYKKECPSIFAWEIRDRLLSEEICSQENIPSVSSINRVLRNLSSSTPSTPNSCLEKDSSTTSATSTTTLQHSNIQQQQQQHLQQLPMQMMPLNNSSNNNAKNSSNNNNIYDVIATNNGHVFNCYDYKNAPTTTTTMLENMADIWATSQPTYKTYTKNVFLNQQQHHHHHQNRHHHQHTNDGDDDEDGGFACADDNDDSKNFPYLDKLNNNINDSCDENDNESTTTTTTLTLTTLNNTNGNKEYTDLHATPTTTMTSSSAATTLESTATTTSSTTTASRDRETGSDVEKQVRMRLKRKLQRNRTSFSTQQ…
A2TNB0	EF394359	Paired box 6B transcription factor	Pax6B(f)	Helobdella_sp	Annelida_Clitellata	Fragment	Gene: Pax6B	SGVNQLGGVFVNGRPLPDSTRQRIVELAHSGARPCDISRILQVSNGCVSKILGRYYETGSIRPRAIGGSKPRVATPEVVNKIAQYKGECPSIFAWEIRDRLLSECLCTQENIPSVSSINRVLRNLTSETHKSQLNQGQMYEKFSLFGGQAWHRATNPWYSSTAAPMHPISMATQHQLTNSAFYNSFEKKGLLSKRKPEEDALTSNESCDSSPRANETDEQMRMRLKRKLQRNRTSFTTQQIEDLEKEFEKTHYPDVFARERLAQKLDLPEARIQVWFSNRRAKWRREEKLRNQRRDVDGSGGRGSNSFNPSMYSSIHQPLPTMPETYRYPDCMPPSYSITSNLVQNPTCLQHVNPVPTYPYVGQSRGYEHLTLTGYSRSSCNSNIHPPPPSNGTGLISP…
A5JPH2	EF554314	Transcription factor Hau-Pax-beta1	Paxβ1	Helobdella_sp	Annelida_Clitellata	Complete		MVANDIKVSNKRYRDKKETKVLNQYGRQFSNGRPLPNYLRVDILKLSLSGVRPCEISRRLQVSHGCVSKILNRYRNTGSIHPGQIGGSKPKVTTPFVIGQVKLMKHNNPQMFAWEIRRKLIEEGICSEANVPSISSINRIIRDRHQTSRCFKSAGSSCSMTSEESDNDVTTTTSTDDTSDTTPSNFNNTIDVKQQQTFFNVTNVDYYNNNNNDNNDNNNDSILFQQHQQQQQQQYGSQIFFLPMLHYRLLITDLSQNENNNNINNNHNNNYNNNHNNINQKYICNNVVNNNLCCNNNDISNSTKSINNNYNNINNINSNNNNNNNINNNGNNNNNINNNNTLTSIKCPIYRPWYEHGKCESTIESNNINKNNIDNINKKNIENLNEKNNIVNINKNNIN…
A5JPH3	EF554315	Transcription factor Hau-Pax-beta2	Paxβ2	Helobdella_sp	Annelida_Clitellata	Complete		MDGSLVLEALGLQPVPPNNANEISTLKIIEEQMEVEESSASSVIITTDASSTDTTSTTDNNDVIITPAATTTVGTTTYTTTAIPTTVSNTTTTTSPINNNNKIVIIVNSGSTANHTEIDKNNISLVQLNNITEQRTKAEMMPGSKNVNQYGRKFTNGRPLPDDLRVQILNMALHGVRPCEISRQLQVSHGCVSKILNRYRKTGSINPGKIGGSKPKVTTPDVVNRVRECKAQNTQMFAWEIRQCLVQDGICSEKNIPSISSINRIIRDKSGQQRTGFERFINSDGQEEIINYGDCSDEYDSDRSKDSTSTTLAITATDNIQTTGTSFESVLKPQRKRRFKPNDAHATKTTDNTSTDHNKSLSVYPTSHMLQSTFQLSNRLNAVNCASDTSDSKSASNFS…
R7VKC0	KB292627	Uncharacterized protein	Pax1/9(f)	Capitella_teleta	Annelida_Polychaeta	Fragment	Gene: CAPTEDRAFT_64892	QSAYGEVNQLGGMFVNGRPLPNTVRLRIVELAQLGVRPCDISRQLKVSHGCVSKILARYNETGSILPGTIGGSKPRVTTPKVVDSIRVYKDKDPGIFAWEIRDKLLADRICDKFNVPSVSSISRILRNKIQHLHPKYDLKEARAACNYGPLYAMPCPPPSASASGGPRMTSSGPSPCVTPGQLRAAAAAAAWTSSHSVSNLLGFRPYCNQQ
R7T7W6	KB311222	Uncharacterized protein	Pax2/5/8(f)	Capitella_teleta	Annelida_Polychaeta	Fragment	Gene: CAPTEDRAFT_119889	HGGVNQLGGVFVNGRPLPDVVRQRIVELAHQGVRPCDISRQLRVSHGCVSKILGRYYETGSIKPGVIGGSKPKVATPKVVEAICKYKRENPTMFAWEIRDRLLSEAVCDQENVPSVSSINRYRHAMTSLSRLSV
A1XC54	DQ334858	Transcription factor Pax3/7	Pax3/7	Capitella_teleta	Annelida_Polychaeta	Complete		MLQRLFPLGLPPLLPTYGLDGQGRVNQLGGVFINGRPLPNHIRLKIIEMASQGVRPCVISRTLRVSHGCVSKILQRYQETGSIRPGSIGGSKPRVATPDVEDRIHDLKKENPGIFSWEIRDRLLKDGVCDRSSVPSVSSISRVLRSHLREGDEDKIDDEDEEESKDDDDDDDDSESLTSEPGLSLSRKQRRSRTTFSADQLEHLEKAFDRTHYPDIYTREELAQRSGLTEARVQVWFSNRRARWRKQMGSGQLASSFNSLLSAASGYSSTPSYTPSLNQDHPALPHPTPSVPAPPIKAESLPPAFSDPFRQHSHLPYPFLPGPTPHHPVSQSLMTSVASSWNSAMSSLRSSACLPPYPSPYPPSSMQHPFHYHTSFNAGHEAGSYPYPSGKVHAPTPIG…
R7TKD0	KB310300	Uncharacterized protein	Pax3/7(f)	Capitella_teleta	Annelida_Polychaeta	Fragment, identical to and included in A1XC54		GQGRVNQLGGVFINGRPLPNHIRLKIIEMASQGVRPCVISRTLRVSHGCVSKILQRYQETGSIRPGSIGGSKPRVATPDVEDRIHDLKKENPGIFSWEIRDRLLKDGVCDRSSVPSVSSISRVLRSHLREGDEDKIDDEDEEESKDDDDDDDDSESLTSEPGLSLSRKQRRSRTTFSADQLEHLEKAFDRTHYPDIYTREELAQRSGLTEARVQVWFSNRRARWRKQMGSGQLASSFNSLLSAASGYSSTPSYTP
R7TWR1	KB308980	Uncharacterized protein	Paxβ(f)	Capitella_teleta	Annelida_Polychaeta	Fragment, nearly indentical and containing D5SHH9	Gene: CAPTEDRAFT_115154	PVGGKNINQYGRIFTNGRPLPEHLRVQILQLALQGVRPCEISRQLQVSHGCVSKILNRYRKTGSINPGQIGGSKPKVTTPDVVSRVRQYKIENPQMFAWEIRQRLLDDNICCEKNIPSISSINRIIRDKSLINRRPGSYDIFRDSSLDEVS
D5SHH9	BK006256	Pax-beta paired domain protein	Paxβ(f)	Capitella_teleta	Annelida_Polychaeta	Fragment, nearly identical and included into R7TWR1		GGKNINQYGRIFTNARPLPEHLRVQILQLALQGVRPCEISRQLQVSHGCVSKILNRYRKTGSINPGQIGGSKPKVTTPDVVSRVRQYKIENPQMFAWEIRQRLLDDNICCEKNIPSISSINRIIRDKS
R7UF83	KB302153	Uncharacterized protein	PoxN	Capitella_teleta	Annelida_Polychaeta	Complete	Gene: CAPTEDRAFT_166874	MPHTGQTGVNQLGGVFVNGRPLPDSVRRRIVELALLGVRPCDISRQLLVSHGCVSKILTRFYETGSIKPGAIGGGKPKSRVATPYVVKRILAFKQSNPSLFAWEIRDQLLALGICDHQSIPSVSSINRILRNTPSVHPNEASLLWGPWQPLWSAFNALPRTASSLHHFPNCSDAHETTEREEETGSPKLTDFSIDKILK
L7RZD4	KC109637	Pax258	Pax2/5/8	Platynereis_dumerilii	Annelida_Polychaeta	Complete	Gene: Pax258	MDVLTHLPVSLTKSMEDASATTLATTTIAVPVSEFIQAQEQLKPNYQFVNSNNNNNNNSKQGHGGVNQLGGVFVNGRPLPDVVRTRIVELAHQGVRPCDISRQLRVSHGCVSKILGRYYETGSVRPGVIGGSKPKVATPKVVGAICKYKRENPTMFAWEIRDRLLAEGVCDQENVPSVSSINRIVRNKAAEKAKHSISPPLQTGSPPLQPTSTPSATTAAGYTIMGILGPGTPALTAADPAGQKRKREDVNGHADGDVTNNNNENRQDHNIWFDPNTKLARLDDENLQNAATGILQYTTVPTQFVPVSSAGTVQVDDKSQVRQAAPVDYHQTVLALQTSMTPVTVVGDQTATSAPSFTSIAMPMPLLTTVTVAGQGQEGSPITFKPVQIVADLQQQAAA…
Q8I7A3	AJ505023	Paired box protein	Pax2/5/8(f)	Platynereis_dumerilii	Annelida_Polychaeta	Fragment, nearly identical and included into L7RZD4	Gene: Pax258	HGGVNQLGGVFVNGRPLPDVVRTRIVELAHQGVRPCDISRQLRVSHGCVSKILGRYYETGSVRPGVIGGSKPKVATPKVVGAICKYKRENPTMFAWEIRDRLLAEGVCDQENVPSVSSINRIVRNKAAEKAKHSISPPLQTGSPPLQPTSTPSATPAAGYTIMGILGPGAPALTAADPAGQKRKREDVNGHADGDVTNNNNENRQDHNIWFDPYTKLARLDDENHVWERS
A6YB88	EF384211	Pax3/7 (Fragment)	Pax3/7(f)	Platynereis_dumerilii	Annelida_Polychaeta	Fragment		PYEQLEVLEKAFERTHYPDIYTREELAQRTKLTEARVQVWFSNRRARWRKQVGSSQLMPFNGLYPAPTYPLPGAPSYPLLPHSTYSLSLSASSAALDSIASLHRPHHLGLLPGHPAYPSALKPDAPHYSPGMLDAYPSASQFPFPPPAALLSSPYWKSAAAASMSSHPAVTAAAAAEIRHAHILSSTISPPVSSALTGPTHFSPIPGLLPTSQPSSHSMATAH
Q2WBY2	AM114770	Pax6 protein	Pax6	Platynereis_dumerilii	Annelida_Polychaeta	Complete	Gene: pax6	MFKIQPTENNPGPGTGSENSNGSLPSVKDEDVSKNARPKRGHSGVNQLGGVFVNGRPLPDSTRQRIVELAHSGARPCDISRILQVSNGCVSKILGRYYETGSIRPRAIGGSKPRVATPEVVNKVAQYKRECPSIFAWEIRDRLLSEGVCNQDDIPSVSSINRVLRNLASETQKTTLSQNPMYDKLGFLNGQAWPRTNPWYAPNAPMHGLSMSPPYQPPNPPIPPPEKKDSASTGSSGSDNPNCDEEQMRMRLKRKLQRNRTSFTNAQIEALEKEFERTHYPDVFTRERLAKKFDIDETRIQVWFSNRRAKWRREEKLRQQRREAANGGNHIPINSSFPNSMYPSIHQPIVSMPDSYNSGFGSFSSMPPMPTYTLSNNIAPNPACLQSSNTSSYSCMIPA…
SA_Locus_72760		2011 Pax19 SA_Locus_72760_Transcript_2/2_Confidence_0.000_Length_910	Pax1/9(f)	Sabellaria_alveolata	Annelida_Polychaeta	Fragment		GEVNQLGGVFVNGRPLPNTIRIRIIELAQLGVRPCDISRQLKVSHGCVSKILARYNETGSILPGTIGGSKPRVTTPKVVDSIRRYKEKDPGIFAWEIRDKLLSDGICDKFNVPSVSSISRILRNKIGSMGHINPQLYTESAKTDHRSFYNHIYPYPCTPGMPGMVPNVTMSSSTFSSQPSSLQLSSKSDNMTPGMSPQAAAMRMWPSAHTVSDILGFRHAQSMQGLQACSPVSSSSSTHLQENPSCVLSQSHSYSQNISSSYNQPYAGYYQMGHPMGSAMNPSAVSPNMSQPMYLQS
SA_Locus_22824		2083-Pax6 SA_Locus_22824_Transcript_1/1_Confidence_0.000_Length_269	Pax6(f)	Sabellaria_alveolata	Annelida_Polychaeta	Fragment		YKRECPSIFAWEIRDRLLAENVCNQDTIPSVSSINRVLRNLAAQNQKDVLNPNMYEKFGLLNGQGWPRPNPWYTNPSMPGLGFNQPYQP
SA_Locus_22463		2032 Pax258 SA_Locus_22463_Transcript_1/1_Confidence_0.000_Length_563	Pax2/5/8(f)	Sabellaria_alveolata	Annelida_Polychaeta	Fragment		LSPNLPTFTNLDAVTAAFGQQQVSPPPLQTVQVAHLQNTIQTSIQSTIQNSIQNSIQNTLQSLHTMVTVEGQGQPNSKVGKGHGGVNQLGGVFVNGRPLPEVVRQRIIELAQQGVRPCDISRQLRVSHGCVSKILTRYYETGSIKPGVIGGSKPKVATPKVVDAICKYKRDNPTMLPGRSGIGY
A0A0D4RFN4	KP168465	Pax1/9	Pax1/9	Terebratalia_transversa	Brachiopoda_Rhynchonelliformea	Complete	Gene: 9	MDSNCNPSFGEVNQLGGVFVNGRPLPNAIRLKIVEMAGVGVRPCDISRQLRVSHGCVSKILARYHETGSILPGTIGGSKPRVTTPNVVKQIKEYKERDPGIFAWEIRDKLLTEGVCDKFNVPSVSSISRILRNKIGNPLQNISEVSSPNRFFCSPILPYSCSSNIPQQNINQHCAAPGTAPVSLCPHTPVQAHPVFPVSVSPSTPVDTRTTPTSRVSTSRCGWPTPVQCANLLGFRPAHPQNAPSCEDTKFHSTSYLDQNYNFYTSGMPMYLHGH
F1D8E3	HQ679621	Pax6	Pax6	Terebratalia_transversa	Brachiopoda_Rhynchonelliformea	Complete	Gene: Pax6	MSPELAGHKGHSGVNQLGGVFVNGRPLPDSTRQRIVELAHSGARPCDISRILQVSNGCVSKILGRYYETGSIRPRAIGGSKPRVATPEVVQKIAHYKRECPSIFAWEIRDRLLQETVCSQENIPSVSSINRVLRNLTTDNQKGMHPGAMYDKLGLLNGQPWPRHNPWYPGPGGMPPLSGSNQYNLTPSPTPAAMETKKETAGSDSNPETPQNGESDEQMRMRLKRKLQRNRTSFTNSQIEALEKEFERTHYPDVFARERLAQKIDLPEARIQVWFSNRRAKWRREEKLRNQRREAANGTSRIPINSSFPNTWHPAIHGATLSESQTPYSSLPMPSYSLANNMPNSACLQTSNTSSYSCMIPEYKPLDYISGSSRSYDPLNFTSYSRPPCNAVNNISSHQ…
C9WM14	FJ746334	Paired domain transcription factor PaxBeta	Paxß(f)	Terebratalia_transversa	Brachiopoda_Rhynchonelliformea	Fragment		SKILNRFRRTGSINPGQIGGSKPKVTTPDVVLKVKEYKIENP
K1QWY6	JH816073	Paired box protein Pax-6	eyg	Crassostrea_gigas	Mollusca_Bivalvia	Complete	Gene: CGI_10020873	MKLHENAPNLMSGFSSNSASPSGVGNDVAGKAALFRPYALPPSPSVRYLDRTSPLPPVAHRVMWAPYIDSVIGNRRSTIGGSKPKVATPTVVMKIEEYKSGNPTIFAWEIRDKLLKEGICTQSNLPSVSSINRIIRNRAADRTAMAYARMLNNSLYQFPPPAPPLWSSMLSFPDPSTIYRPQHRSEEHTEMFKATQEFEPVCSEEEKEITSKDTCTPKEDEETETSTSKLRRNRTTFTSQQLDLLEQSFQKAHYPGVQTREELATKTNLSEARVQVWFSNRRAKWRRSQRFTFLHQTTYPVLPAFPSISLADGVRFSSFQTDARFMNKPSDISFSEEHDVIGSKESAFRRLKYPEERKSV
K1QYI7	JH817566	Paired box protein Pax-2-A	Pax2/5/8	Crassostrea_gigas	Mollusca_Bivalvia	Complete	Gene: CGI_10024166	MRLDFFSKAGIGLETMQNTWAGPYGPPTFPYQLQPRAYDVFAGHGGVNQLGGVFVNGRPLPDVVRQRIVELAHQGVRPCDISRQLRVSHGCVSKILGRYYETGSIKPGVIGGSKPKVATPKVVDAITRYKHENPTMFAWEIRDRLLAEGVCTAENVPSVSSINRIVRNKAAENAKQSPGHTSPSVDTGSPPLSHQPSPNSEIQRAPYTITGILGIPQSQTAQTMVDPNGNKRKREDQVPNGHEAEVKIEPNTGDMNIWYQAQPRPTKQARPENGTTDAQGMPHTLIINNAPMYPTGVPTNLPPNYNAHFVTTTTTISGDVIKPQVGVEYTIASPAIGTVANSESQSTTSNFVTSLGHQLGTEISVNAQTQDMKPIVVAVVTESQPPAQQEQFQEATNNT…
K1QCD5	JH816755	Paired box protein Pax-6	Pax6	Crassostrea_gigas	Mollusca_Bivalvia	Complete	Gene: CGI_10027695	MFVSLTDDDTASNSVGSPDVDSPNSKKSRQKRGHSGVNQLGGVFVNGRPLPDSTRQRIVELAHSGARPCDISRILQVSNGCVSKILGRYYETGSIRPRAIGGSKPRVATPEVVGKIAQYKRECPSIFAWEIRDRLLSEGCCNQDNIPSISSVNLVLRNLAKEDQVSSINRVLRNLASENQKVMGQGAMYDKLGLLNGQNWPRTNPWYATNMGVPGLPPSAYTHQPTPTLGMEKKNNDGSSSESNQSEGQNNETDEQLRLRLKRKLQRNRTSFTAAQIEALEKEFERTHYPDVFARERLSQKIDLPEARIQVWFSNRRAKWRREEKLRNQRREVANGATRLPINGGFTNGMYPTIHQQIGTMAADTYSSMPTMPSYTLSSNNIQANPACLQSSNASSYSC…
K1RJL2	JH816168	Paired box protein Pax-7	Pax7	Crassostrea_gigas	Mollusca_Bivalvia	Complete	Gene: CGI_10026438	MFGFVNGFGVYLINEERLIVRYPTAMFSYHLAALGLMPSFQMEGQGRVNQLGGVFINGRPLPNHIRLKIVELAAQGVRPCVISRQLRVSHGCVSKILQRYQETGSIRPGVIGGSKPRVATPEVEKKIEQYKRENPGIFSWEIRDRLLKEGICDRSSVPSVSSISRVLRSKFQNIGSDSEDEEPRPSDDISVNDNEKSSKYSIDGLLADDKSEKSEDEESDCDSEPGLSVKRKQRRSRTTFTAEQLEELERAFERTHYPDIYTREELAQRTKLTEARVQVWFSNRRARWRKQMGSNQISALNSILHLPQGGASSYLLHETTPSYPLPSVSDTLWHRNSMTHHLQNFSSLKTNDSAYAGLMENYLSHASQMHNLTNPTDSLASNWCSPVTSSVSALAYQTT…
K1R7L8	JH816175	Paired box protein Pax-9	Pax9	Crassostrea_gigas	Mollusca_Bivalvia	Complete	Gene: CGI_10005222	MRKLLDTEQSTFGEVNQLGGVFVNGRPLPNAIRLRIVELAQLGVRPCDISRQLRVSHGCVSKILARYNETGSILPGAIGGSKPRVTTPNVVKHIKMYKERDPGIFAWEIRDKLLADGVCDKYNVPSVSSISRILRNKIGNNPTPTPISQGYDNKNPTIMTQPTAPAPIYNHQFYPYSCSTPSMPPVHSSQMPVSQPLAQLNPNKPPQPASNCVTPCMMRAWATSSHSVNDILGFRPPPMQQPMAPHHQPLPQDNMGNLGQNYNMNYYAMKPTSVAPMYLQS
K1R3J2	JH816972	Paired box protein Pax-2-A	Paxβ	Crassostrea_gigas	Mollusca_Bivalvia	Complete	Gene: CGI_10022161	MTAEVINIQVKQESSDANHQNTTATKVTEPNENGVQVSEETTSQVETAPQAVLVQAGTTLEGGSVSASEQLQRMIQQQYLVNLIQFQQSMLQTGQAMQHHQSLLSAIDFTKLNQEATASCDAAATQVASDTLDKDKKQAKVNIEGLLEIGSDSETNENGDSVLGDGCDDLGKGGRERIRHSVGGRNINQYGREFTNGRPLPDHLRVQILQLALQGIRPCEISRQLQVSHGCVSKILNRYRKTGSINPGQIGGSKPKVTTPDVVNRVRQYKLENPQMFAWEIRQKLLADKICNEKNIPSISSINRIIRDKAILQRRCIEGIPVVDSDDGETDELTIDPEHLKHFMIVPNLTPNSSEGQTVIPIQALSSLPTDTAQTVVIPTVSMPSQGPVTSTSPNSPNS…
K1S548	JH818378	Paired box protein Pax-6	Paxβ(?)	Crassostrea_gigas	Mollusca_Bivalvia	Complete. No HD, no MYDK signal: not a Pax6.	Gene: CGI_10020536	MHAPCPADWTISAHCSPGFSASGVNQLGGTFINGRPLPESIRQMILKLHHDGVKSSEISRVTKVSHGCVSKLLNRYQNTGSIAPSIAGGSKPKVSTDAVIDMVVKYKTENPEMFAREIRQLLIQNGVCSEQNVPSVSSVNRILRRNDLGTKSLPMGSNMVERFSSLSGVNNFTGNEITVKRIATFQVQDLGVQSPQQAGTDQSIRSLKRKHEDEDTEQAAKMQKINQYSHLPLNASNPNIVCSPGETGPQMKPHVKTQMNSLVPIQPRPSKPQQNSPSEFNHFKPGQMITFVQNSKFVPQKLQETQPILQNTVTIPGQQLKTTVTNHPVAPLILNSTSSPVPVSNTMSSCLQTPLVACTEPLAAPSFAATPLHTTEKTVTSTATEGRSEVFQPFSFVDP…
K1R993	JH817836	Paired box protein Pax-8	PoxN	Crassostrea_gigas	Mollusca_Bivalvia	Complete	Gene: CGI_10012686	MDPLQWGQTGVNQLGGVFVNGRPLPEHVRRRIVELAHMGVRPCDISRQLLVSHGCVSKILTRYYETGSIKPGSIGGSKPKQVATPYIIKRILDIKRQHPGSFAWEIRDQLLTLGICDEQNIPSVSSINRILRNSGTFALGYNAEDLLGYQSMFGRYQGVPSIAPPPCPEANGFSLAVPGLSYPKLVEQINDDRKDSEQSDDCDKETEGKGSSKHNERQKSNKDDDDEFKIEERFPSLAGKIRSVNSANIRNRTSPQHCANDIYDNATTENVDGNKNPVEKTDDSPNETFLKHRSRHDTYFSTCLTNISSKAAREHSPSALYSSFYHPYARFGATSRGHDVTPYVIPRLCMLPDGLSAFSNSLLTHTDSKASTYSRSFDSHLLQSSLHMK
Unigene67849_All_[769..2]		Unigene67849_All_[769..2]	Pax1/9(f)	Mytilus_galloprovincialis	Mollusca_Bivalvia	Fragment		GVFVNGRPLPNAIRLRIVELAQLGVRPCDISRQLRVSHGCVSKILARYNETGSILPGAIGGSKPRVTTPNVVKHIKIYKERDPGIFAWEIRDKLLADGVCDKYNVPSVSSISRILRNKIGNPSGSPGQPQQYENKPPQPVACSAPAPIYNQFYPYSCPAPSMPQVPPPQMQNQPHTIGHFATNKQQQNAANCVTPCMMRAWAASSHSVNDILGFRPPVPQQMPQVMPPDNQMMTSLGQNYNMNMNYYGMKPTTMSP
CL6200.Contig1_All_[141..1748]	CL6200.Contig1_All	CL6200.Contig1_All_[141..1748]	Pax2/5/8	Mytilus_galloprovincialis	Mollusca_Bivalvia	Complete		MQNTWPGAYGPPSHLTYQLPPRHTYDVFAGNYDAFAGHGGVNQLGGVFVNGRPLPDVVRQRIVELAHQGVRPCDISRQLRVSHGCVSKILGRYYETGSIKPGVIGGSKPKVATPKVVDAITRYKHENPTMFAWEIRDRLLSEGVCTSENVPSVSSINRIVRNRAADSNRSIDQKSPPLPNEAHSPSMPHSNSPNGDAMQRGGTYSITGILGIPHQPPQNMTDPNAIKRKREEQQVNGQHEIKTEPPTDNNLDMWYATARPPLKIARPENGNLDAPQILMNAANAQLFNTAVTIHPPSYNVNAQFITTTTAGGEMKLSEYSMPSPATANVTQSESQVQGQPANYVTSLGPTMSESSSLEMKPIVVTVRSDGILQTVQTTSVEYEANNNNNSNNTTPPPKP…
CL6200.Contig2_All_[141..1640]	CL6200.Contig2_All	CL6200.Contig2_All_[141..1640]	Pax2/5/8	Mytilus_galloprovincialis	Mollusca_Bivalvia	Complete		MQNTWPGAYGPPSHLTYQLPPRHTYDVFAGNYDAFAGHGGVNQLGGVFVNGRPLPDVVRQRIVELAHQGVRPCDISRQLRVSHGCVSKILGRYYETGSIKPGVIGGSKPKVATPKVVDAITRYKHENPTMFAWEIRDRLLSEGVCTSENVPSVSSINRIVRNRAADSNRSIDQKSPPLPNEAHSPSMPHSNSPNGDAMQRGGTYSITGILGIPHQPPQNMTDPNAIKRKREEQQVNGQHEIKTEPPTDNNLDMWYATARPPLKIARPENGNLDAPQILMNAANAQLFNTAVTIHPPSYNVNAQFITTTTAGGEMKLSEYSMPSPATANVTQSESQVQGQPANYVTSLANNNNNSNNTTPPPKPGTPSSNEGNNLTELKPVQPTPQSYTPLPSFTGQFSS…
CL6200.Contig3_All_[308..1978]	CL6200.Contig3_All	CL6200.Contig3_All_[308..1978]	Pax2/5/8	Mytilus_galloprovincialis	Mollusca_Bivalvia	Complete		MEVETNREPSPESVTEEEQQTVTVTTEIHNVNVNEQEILHPTEAEIIQVATTDILQQAATTILSQVNNNYITVPISISNNNNNEEHDKIKSVKGHGGVNQLGGVFVNGRPLPDVVRQRIVELAHQGVRPCDISRQLRVSHGCVSKILGRYYETGSIKPGVIGGSKPKVATPKVVDAITRYKHENPTMFAWEIRDRLLSEGVCTSENVPSVSSINRIVRNRAADSNRSIDQKSPPLPNEAHSPSMPHSNSPNGDAMQRGGTYSITGILGIPHQPPQNMTDPNAIKRKREEQQVNGQHEIKTEPPTDNNLDMWYATARPPLKIARPENGNLDAPQILMNAANAQLFNTAVTIHPPSYNVNAQFITTTTAGGEMKLSEYSMPSPATANVTQSESQVQGQPAN…
CL6200.Contig4_All_[308..2086]	CL6200.Contig4_All	CL6200.Contig4_All_[308..2086]	Pax2/5/8	Mytilus_galloprovincialis	Mollusca_Bivalvia	Complete		MEVETNREPSPESVTEEEQQTVTVTTEIHNVNVNEQEILHPTEAEIIQVATTDILQQAATTILSQVNNNYITVPISISNNNNNEEHDKIKSVKGHGGVNQLGGVFVNGRPLPDVVRQRIVELAHQGVRPCDISRQLRVSHGCVSKILGRYYETGSIKPGVIGGSKPKVATPKVVDAITRYKHENPTMFAWEIRDRLLSEGVCTSENVPSVSSINRIVRNRAADSNRSIDQKSPPLPNEAHSPSMPHSNSPNGDAMQRGGTYSITGILGIPHQPPQNMTDPNAIKRKREEQQVNGQHEIKTEPPTDNNLDMWYATARPPLKIARPENGNLDAPQILMNAANAQLFNTAVTIHPPSYNVNAQFITTTTAGGEMKLSEYSMPSPATANVTQSESQVQGQPAN…
CL6200.Contig5_All_[308..1885]	CL6200.Contig5_All	CL6200.Contig5_All_[308..1885]	Pax2/5/8	Mytilus_galloprovincialis	Mollusca_Bivalvia	Complete		MEVETNREPSPESVTEEEQQTVTVTTEIHNVNVNEQEILHPTEAEIIQVATTDILQQAATTILSQVNNNYITVPISISNNNNNEEHDKIKSVKEFGEDSVFGHGGVNQLGGVFVNGRPLPDVVRQRIVELAHQGVRPCDISRQLRVSHGCVSKILGRYYETGSIKPGVIGGSKPKVATPKVVDAITRYKHENPTMFAWEIRDRLLSEGVCTSENVPSVSSINRIVRNRAADSNRSIDQKSPPLPNEAHSPSMPHSNSPNGDAMQRGGTYSITGILGIPHQPPQNMTDPNAIKRKREEQQVNGQHEIKTEPPTDNNLDMWYATARPPLKIARPENGNLDAPQILMNAANAQLFNTAVTIHPPSYNVNAQFITTTTAGGEMKLSEYSMPSPATANVTQSES…
CL6200.Contig6_All_[308..1993]	CL6200.Contig6_All	CL6200.Contig6_All_[308..1993]	Pax2/5/8	Mytilus_galloprovincialis	Mollusca_Bivalvia	Complete		MEVETNREPSPESVTEEEQQTVTVTTEIHNVNVNEQEILHPTEAEIIQVATTDILQQAATTILSQVNNNYITVPISISNNNNNEEHDKIKSVKEFGEDSVFGHGGVNQLGGVFVNGRPLPDVVRQRIVELAHQGVRPCDISRQLRVSHGCVSKILGRYYETGSIKPGVIGGSKPKVATPKVVDAITRYKHENPTMFAWEIRDRLLSEGVCTSENVPSVSSINRIVRNRAADSNRSIDQKSPPLPNEAHSPSMPHSNSPNGDAMQRGGTYSITGILGIPHQPPQNMTDPNAIKRKREEQQVNGQHEIKTEPPTDNNLDMWYATARPPLKIARPENGNLDAPQILMNAANAQLFNTAVTIHPPSYNVNAQFITTTTAGGEMKLSEYSMPSPATANVTQSES…
Unigene61312_All_[208..2]		Unigene61312_All_[208..2]	Pax3/7(f)	Mytilus_galloprovincialis	Mollusca_Bivalvia	Fragment (HD)		REELAQRTKLTEARVQVWFSNRRARWRKQVGSNQISALNSLLQVPGGMPNHSYMLHDPSTYPIPTAQDS
CL16191.Contig1_All_[203..730]	CL16191.Contig1_All	CL16191.Contig1_All_[203..730]	Pax6	Mytilus_galloprovincialis	Mollusca_Bivalvia	Complete		MTTAIEDNTNPNVMPSKDEDSSGNSVGSPDTGNNSLNNGTKKPRTKRGHSGVNQLGGVFVNGRPLPDSTRQRIVELAHSGARPCDISRILQVSNGCVSKILGRYYETGSIRPRAIGGSKPRVATNDVVTKIAQYKRECPSIFAWEIRDRLLSEGCCNQETIPSVSTIISRFYSIV
Unigene25062_All_[203..1645]		Unigene25062_All_[203..1645]	Pax6	Mytilus_galloprovincialis	Mollusca_Bivalvia	Complete		MTTAIEDNTNPNVMPSKDEDSSGNSVGSPDTGNNSLNNGTKKPRTKRGHSGVNQLGGVFVNGRPLPDSTRQRIVELAHSGARPCDISRILQVSNGCVSKILGRYYETGSIRPRAIGGSKPRVATNDVVTKIAQYKRECPSIFAWEIRDRLLSEGCCNQETIPSVSSINRVLRNLATENQKFMGQSAMYDKLGLINGQAWHRPNPWYASNMHGMPGIHTPSVYPSHQSAPSLTEKKNIDGVHSSSESNNSEGQNGEADEQLRMRLKRKLQRNRTSFTATQIEALEKEFERTHYPDVFARERLAQKIDLPEARIQVWFSNRRAKWRREEKLRNQRRDIPNGAPRLQVNGGFPNGMYPSIHQPIGTMADSYSSMTMPTASYSLSNNLSANPACLQSSNASSY…
CL16191.Contig2_All_[1..435]		CL16191.Contig2_All_[1..435]	Pax6(f)	Mytilus_galloprovincialis	Mollusca_Bivalvia	Fragment, nearly identical and included into CL16191.Contig1_All_[203..730]		EKQNTWSVSKDFVFYFSGHSGVNQLGGVFVNGRPLPDSTRQRIVELAHSGARPCDISRILQVSNGCVSKILGRYYETGSIRPRAIGGSKPRVATNDVVTKIAQYKRECPSIFAWEIRDRLLSEGCCNQETIPSVSTIISRFYSIV
Unigene43617_All_[929..24]	Unigene43617_All	Unigene43617_All_[929..24]	PoxN	Mytilus_galloprovincialis	Mollusca_Bivalvia	Complete		GVNQLGGVFVNGRPLPDHVRRRIVELAHMGVRPCDISRQLLVSHGCVSKILTRYYETGSIKPGSIGGSKPKQVATPFVIKKILELKRQNPSSFAWEIRDQLLTQNICDEQTIPSVSSINRILRNAGNLSGMFPYQDSYPVMPVAYPMMTSPPIAGSGTYPFTIPGLSYPKIVEQIDSKDSSDDSNIQTEGAEQIKDVNCEKPANRNSERSEEEFRLEDRFPSLIRTKIENEGKRKNLQENRLKSLPYDYDSFSIAKQSSRLPFQSHHHSYDLAAQHFSNMSDLYSPETMRRNLHFLQRFHTS
ENA|KT380898|KT380898.1	ENA|KT380898|KT380898.1	Nucula tumidula pax258 (pax258) mRNA, partial cds	Pax2/5/8(f)	Nucula_tumidula	Mollusca_Bivalvia	Fragment		DDGHGGVNQLGGVFVNGRPLPDVVRTRIVELAHQGVRPCDISRQLRVSHGCVSKILGRYYETGSIKPGVIGGSKPKVVTPKVADAITRYKHENPTMFAREIRDRLLAEGVCSTENVPSVSSINRICRHCKDGEMLYSEDGIVRNKAAEKAKQSMSGQTSPALSGDAGSPPISQSSSPNGDALHRATAGYSISGILGIPNQNAQNLNDMNSAKRKRDDHGVTNGHDIEVKPEPAIISTNNNMEMWYRPTKIPRSDNGPLEQQHVQIMSNVNGQIPVYSAVHPHPGMHPPSYSGQFVTTTTPSDIKTSEYGAALPTNAISDTHNPASNYSPPIGPTLTPINPVPATAAQDVKPVITAEQRMQDTETPTTVADFEANNDNNNPSPSSKPGTPSNNGSANLTE…
pfu_aug1.0_8418.1_67856		eyg_allele1	eyg.1	Pinctada_fucata	Mollusca_Bivalvia	Complete		MDPLSSVSFRLPSLPRTVIKYPDVPPPAAISGYAPPLTTPNPMVHSSSPIWAPYYNPVVQLRRNTIGGSKPKVATPVVVAKIEEYKRDNPTIFAWEIRDKLLADGICTQCNLPSVSSINRILRNRAADRAAIAYARIVEHSFLPMPYPPPVWQSPLYPINEPLYIPSTSQRPIGPSPEKIETDKREDTIKERTSLPESTEQEVVTADDSDTETDDSFSSQKLRRNRTTFTSEQLDILEREFEKTHYPGINTREELATKTKLSEARVQVWFSNRRAKWRRTQRFSFLHNTTRALFSAYSPNSLVTSLDRDHSTILDRRVGVDDSPYDNKSKSVPSMGSEHSAFDRISSPGDTDSENVEKE
pfu_aug1.0_28617.1_26433		eyg_allele2	eyg.2	Pinctada_fucata	Mollusca_Bivalvia	Complete		NHIGDKLKIECDCHKLYVVFSISGICTQCNLPSVSSINRILRNRAADRAAIAYARIVEHSFLPMPYPPPVWQSPLYPINEPLYIPSTSQRPIGPSPEKIETDKREDTTKERTSLPESTEQEVVTADDSDTETDDSFSSQKLRRNRTTFTSEQLDILEREFEKTHYPGINTREELATKTKLSEARVQVWFSNRRAKWRRTQRFSFLHNTTRALFSAYSPNSLVTSLDRDHSTILDRRVGVEDSPYDTKSKSVPSMGSEHSAFDRISSPGDTDSENVDKE
pfu_aug1.1_43957.1_80168		Pax1/9_allele1	Pax1/9(f)	Pinctada_fucata	Mollusca_Bivalvia	Fragment accessible by blast.		FGEVNQLGGVFVNGRPLPNAIRLRIVELAQLGVRPCDISRQLRVSHGCVSKILARYNETGSILPGAIGGSKPRVTTPNVVKHIKMYKERDPGIFAWEIRDKLLADGVCDKYNVPSVSSISRILRNK
pfu_aug1.0_406.1_65408.t1	scaffold406.1:31626..53649	Pax2/5/8 (after Morino & al. 2013)	Pax2/5/8	Pinctada_fucata	Mollusca_Bivalvia	Complete		MCSNMPMYYMPSMEHSFFSHHKYNMFGNMEMSCNFQGHGGVNQLGGVFVNGRPLPDVVRQRIVELAHQGVRPCDISRQLRVSHGCVSKILGRYYETGSIKPGVIGGSKPKVATPKVVDAITRYKHENPTMFAWEIRDRLLAEGVCTSENVPSVSSINRIVRNKAAENAKHSPGQTSPSLSNDAGSPPLSHTHQPSPNGDGIPRASAPSYSITGILGISQGQNPQGMVDANSNKRKRENQPVNNGHEPEIKTEPNTNHIDMWYDPQRQKIPRQDGVPQDHALSQTILINNAPYAGVVPSLAPQYNAQFVTTTTSVTGDVHKGGAPVVEYTMPSSAIGTLPNTESHIPTTNYSSSIGDSTSYTGSLPSYQSQAVVAPVVPPLVISSGNYSPANPPSGGEYY…
pfu_aug1.0_1605.1_15546		Pax3/7	Pax3/7(f)	Pinctada_fucata	Mollusca_Bivalvia	Fragment (HD)	"Paired domain and homeodomain are encoded in two gene models of the same scaffold" after Morino 2013.	MRQDITLLSALRVKLLHSPNDKIVACTIHEKNINPRIESDCESEPGLSVKRKQRRSRTTFTAEQLEELERAFERTHYPDIYTREELAQRTKLTEARVQVWFSNRRARWRKQMGSNQLTALNSILQVPQGMGAPPYMIHDPSYTLPHNTDNIWHRSSMAQSFPSFGQSLKPSDNSYAGIMENYLSHTSQIHGLPSHTSSESLSSTWSTPSTTSVPALGYAPSSGHYHHYSDVAKSSLHSYNPHIPSVAVANMDRCSVDDSLVALRMKSREHSAALSLMQVADTNKMAATSF
pfu_aug1.1_1033.1_80171		Pax6	Pax6(f)	Pinctada_fucata	Mollusca_Bivalvia	Fragment accessible by blast.		HSGVNQLGGVFVNGRPLPDSTRQRIVELAHSGARPCDISRILQVSNGCVSKILGRYYETGSIRPRAIGGSKPRVATPEVVAKIALYKRECPSIFAWEIRDRLLSEGACTQDNIPSV
pfu_aug1.1_1605.1_80170		Pax3/7	Pax7(f)	Pinctada_fucata	Mollusca_Bivalvia	Fragment (HD) accessible by blast	"Paired domain and homeodomain are encoded in two gene models of the same scaffold" after Morino 2013.	GQGRVNQLGGVFINGRPLPNHIRLKIVELAAQGVRPCVISRQLRVSHGCVSKILQRYQETGSIRPGVIGGSKPRVATPEVERKIEQYKKENPGIFSWEIRDRLLKEGICDRSTVPSVSSISRVLR
pfu_aug1.0_19663.1_61932		PaxZ	PaxZ	Pinctada_fucata	Mollusca_Bivalvia	? PaxZ after Morino 2013		MGGTYINGKALPDFMRQRIIILSNQGLKAAEISRQLRVSHGCVSKLLRRYKLTGSIKAKSQGGSKPTVAIPSVVETIHRYKEENPTIFAWEIREKLLLDRVCNIDNVPSISSINRIVRMESSRPNRRSSLEDTSISSPESVSPTTETKKSPTSFSIRDILGDTIDNDEKCRAESVKRRLEDPTDDNRKFKISKTDQRTFANTREECREDRYRLNDSKPITYSQDHNIAANHYLGLYSQSLMFPSYTYPYLPLTSAYNYGTGLPSSYAVSALPAWTPALSTHYLTLGLGESGKLTSTYQNDEQSDDMYIPYKSENMVKKELFP
pfu_aug1.0_16816.1_54344		Pon	Pon(f)	Pinctada_fucata	Mollusca_Bivalvia	Fragment. Pon after Morino 2013.		QVATPYVIKRIIDIKRQNPASFAWEIRDQLIATGICDEHTIPSVSSINRILRNAASFSETYDLPTDPVPLSHVTQVHSTFPRLPVMMTSLPHSSPITDRFPSSIPGLSYPKMVEQLEPEDEIKTSLENSGEKKVCDCLVSLLENQLLCDDFQKDTFKDIKDALQVYDFFLYYEHWLTNGGENFRKIKTC
H2B4R4	HM104265	PAX-6 protein	Pax6(f)	Abdopus_aculeatus	Mollusca_Cephalopoda	Fragment		GGVFVNGRPLPDSTRQRIVELAHSGARPCDISRILQVSNGCVSKILGRYYETGSIRPRAIGGSKPRVATPEVVQKIAQFKRECPSIFAWEIRDRLLSE
Q0D346	AY617029	Pax-6	Pax6(f)	Abraliopsis_pacificus	Mollusca_Cephalopoda	Fragment		GGVFVNGRPLPDSTRQRIVELAHSGARPCDISRILQVSNGCVSKILGRYYETGSIRPRAIGGSKPRVATPEVVQKIAQFKRECPSIFAWEIRDRLLSE
B5ST44	EU071406	Pax-6	Pax6(f)	Adelieledon_piatkowski	Mollusca_Cephalopoda	Fragment		GGVFVNGRPLPDSTRQRIVELAHSGARPCDISRILQVSNGCVSKILGRYYETGSIRPRAIGGSKPRVATPEVVQKIAQFKRECPSIFAWEIRDRLLS
B5ST43	EU071405	Pax-6	Pax6(f)	Adelieledon_polymorpha	Mollusca_Cephalopoda	Fragment		GGVFVNGRPLPDSTRQRIVELAHSGARPCDISRILQVSNGCVSKILGRYYETGSIRPRAIGGSKPRVATPEVVQKIAQFKRECPSIFAWEIRDRLLS
Q6QEB7	AY545151	Pax-6	Pax6(f)	Adelieledone_polymorpha	Mollusca_Cephalopoda	Fragment		GGVFVNGRPLPDSTRQRIVELAHSGARPCDISRILQVSNGCVSKILGRYYETGSIRPRAIGGSKPRVATPEVVQKIAQFKRECPSIFAWEIRDRLLSE
H2B4R5	HM104266	PAX-6 protein	Pax6(f)	Ameloctopus_litoralis	Mollusca_Cephalopoda	Fragment		GGVFVNGRPLPDSTRQRIVELAHSGARPCDISRILQVSNGCVSKILGRYYETGSIRPRAIGGSKPRVATPEVVQKIAQFKRECPSIFAWEIRDRLLSE
H2B4R6	HM104267	PAX-6 protein	Pax6(f)	Amphioctopus_aegina	Mollusca_Cephalopoda	Fragment		GGVFVNGRPLPDSTRQRIVELAHSGARPCDISRILQVSNGCVSKILGRYYETGSIRPRAIGGSKPRVATPEVVQKIAQFKRECPSIFAWEIRDRLLSE
H2B4R7	HM104268	PAX-6 protein	Pax6(f)	Aphrodoctopus_schultzei	Mollusca_Cephalopoda	Fragment		GGVFVNGRPLPDSTRQRIVELAHSGARPCDISRILQVSNGCVSKILGRYYETGSIRPRAIGGSKPRVATPEVVQKIAQFKRECPSIFAWEIRDRLLSE
Q6QEC6	AY545142	Pax-6	Pax6(f)	Argonauta_nodosa	Mollusca_Cephalopoda	Fragment		TRQRIVELAHSGARPCDISRILQVSNGCVSKILGRYYETGSIRPRAIGGSKPRVATPEVVQKIAQFKRECPSIFA
Q0D357	AY617018	Pax-6	Pax6(f)	Bathypolypus_sp.	Mollusca_Cephalopoda	Fragment		GGVFVNGRPLPDSTRQRIVELAHSGARPCDISRILQVSNGCVSKILGRYYETGSIRPRAIGGSKPRVATPEVVQKIAQFKRECPSIFAWEIRDRLLSE
H2B4R8	HM104269	PAX-6 protein	Pax6(f)	Bathypolypus_sponsalis	Mollusca_Cephalopoda	Fragment		GGVFVNGRPLPDSTRQRIVELAHSGARPCDISRILQVSNGCVSKILGRYYETGSIRPRAIGGSKPRVATPEVVQKIAQFKRECPSIFAWEIRDRLLSE
Q0D358	AY617017	Pax-6	Pax6(f)	Bathypolypus_valdiviae	Mollusca_Cephalopoda	Fragment		GGVFVNGRPLPDSTRQRIVELAHSGARPCDISRILQVSNGCVSKILGRYYETGSIRPRAIGGSKPRVATPEVVQKIAQFKRECPSIFAWEIRDRLLSE
Q0D343	AY617032	Pax-6	Pax6(f)	Bathyteuthis_abyssicola	Mollusca_Cephalopoda	Fragment		GGVFVNGRPLPDSTRQRIVELAHSGARPCDISRILQVSNGCVSKILGRYYETGSIRPRAIGGSKPRVATPEVVQKIAQFKRECPSIFAWEIRDRLLSE
Q3BDN2	AY616927	Pax-6	Pax6(f)	Bathyteuthis_berryi	Mollusca_Cephalopoda	Fragment		GGVFVNGRPLPDSTRQRIVELAHSGARPCDISRILQVSNGCVSKILGRYYETGSIRPRAIGGSKPRVATPEVVQKIAQFKRECPSIFAWEIRDRLLSE
H2B4R9	HM104270	PAX-6 protein	Pax6(f)	Benthoctopus_normani	Mollusca_Cephalopoda	Fragment		GGVFVNGRPLPDSTRQRIVELAHSGARPCDISRILQVSNGCVSKILGRYYETGSIRPRAIGGSKPRVATPEVVQKIAQFKRECPSIFAWEIRDRLLSE
Q6QEB9	AY545149	Pax-6	Pax6(f)	Benthoctopus_sp.	Mollusca_Cephalopoda	Fragment		GGVFVNGRPLPDSTRQRIVELAHSGARPCDISRILQVSNGCVSKILGRYYETGSIRPRAIGGSKPRVATPEVVQKIAQFKRECPSIFAWEIRDRLLSE
Q0D356	AY617019	Pax-6	Pax6(f)	Benthoctopus_sp.	Mollusca_Cephalopoda	Fragment		GGVFVNGRPLPDSTRQRIVELAHSGARPCDISRILQVSNGCXSKILGRYYETGSIRPRAIGGSKPRVATPEVVQKIAQFKRECPSIFAWEIRDRLLSE
Q6QEB2	AY545156	Pax-6	Pax6(f)	Bolitaena_pygmaea	Mollusca_Cephalopoda	Fragment		GGVFVNGRPLPDSTRQRIVELAHSGARPCDISRILQVSNGCVSKILGRYYETGSIRPRAIGGSKPRVATPEVVQKIAQFKRECPSIFAWEIRDRLLSE
Q3BDL8	AY616941	Pax-6	Pax6(f)	Callistoctopus_ornatus	Mollusca_Cephalopoda	Fragment		GGVFVNGRPLPDSTRQRIVELAHSGARPCDISRILQVSNGCVSKILGRYYETGSIRPRAIGGSKPRVATPEVVQKIAQFKRECPSIFAWEIRDRLLSE
H2B4S0	HM104271	PAX-6 protein	Pax6(f)	Cistopus_indicus	Mollusca_Cephalopoda	Fragment		GGVFVNGRPLPDSTRQRIVELAHSGARPCDISRILQVSNGCVSKILGRYYETGSIRPRAIGGSKPRVATPEVVQKIAQFKRECPSIFAWEIRDRLLSE
Q0D354	AY617021	Pax-6	Pax6(f)	Cistopus_sp.	Mollusca_Cephalopoda	Fragment		GGVFVNGRPLPDSTRQRIVELAHSGARPCDISRILQVSNGCVSKILGRYYETGSIRPRAIGGSKPRVATPEVVQKIAQFKRECPSIFA
Q0D339	AY617036	Pax-6	Pax6(f)	Cranchia_scabra	Mollusca_Cephalopoda	Fragment		GGVFVNGRPLPDSTRQRIVELAHSGARPCDISRILQVSNGCVSKILGRYYETGSIRPRAIGGSKPRVATPEVVQKIAQFKRECPSIFAWEIRDRLLSE
P91751	U59830	Pax-6	Pax6	Doryteuthis_opalescens	Mollusca_Cephalopoda	Complete		MSCVESDQHPNGHSGVNQLGGVFVNGRPLPDSTRQRIVELAHSGARPCDISRILQVSNGCVSKILGRYYETGSIRPRAIGGSKPRVATPEVVQKIAQFKRECPSIFAWEIRDRLLSEGVCTQDNIPSVSSINRVLRNLAGENQKVLGQGTTMYDKLGLLNGQAWPRPNPWYAPNASMAGLSAPSSYTQPNAPPTVAGKKEMENMSTNSDNGQGDGSQNGETDEQMRIRLKRKLQRNRTSFTAAQIEALEKEFERTHYPDVFARERLAQKIDLPEARIQVWFSNRRAKWRREEKLRNQRREAANGSTRLPINSSFPHSMYPTINQPLASMAESYRDLKGWDVASGLGSMPTVPNYSLSNNITGNPACLQSNASSYSCMLPDYVSGTARSYDPLSLSNYSR…
Q0D355	AY617020	Pax-6	Pax6(f)	Eledone_cirrhosa	Mollusca_Cephalopoda	Fragment		GGVFVNGRPLPDSTRQRIVELAHSGARPCDISRILQVSNGCVSKILGRYYETGSIRPRAIGGSKPRVATPEVVQKIAQFKRECPSIFAWEIRDRLLSE
Q0D345	AY617030	Pax-6	Pax6(f)	Enoploteuthis_higginsi	Mollusca_Cephalopoda	Fragment		GGVFVNGRPLPDSTRQRIVELAHSGARPCDISRILQVSNGCVSKILGRYYETGSIRPRAIGGSKPRVATPEVVQKIAQFKRECPSIFAWEIRDRLLSE
Q6QEB8	AY545150	Pax-6	Pax6(f)	Enteroctopus_dofleini	Mollusca_Cephalopoda	Fragment		GGVFVNGRPLPDSTRQRIVELAHSGARPCDISRILQVSNGCVSKILGRYYETGSIRPRAIGGSKPRVATPEVVQKIAQFKRECPSIFAWEIRDRLLSE
Q8MUR8	AF513712	Pax-6 protein	Pax6	Euprymna_scolopes	Mollusca_Cephalopoda	Complete		MKNTTENHQHSVSHDTNSTSLNSSGASPNEQSPTAWKWSTNPVITEESPRDKPTGHSGVNQLGGVFVNGRPLPDSTRQRIVELAHSGARPCDISRILQVSNGCVSKILGRYYETGSIRPRAIGGSKPRVATPEVVQKIAQFKRECPSIFAWEIRDRLLSEGVCTQDNIPSVSSINRVLRNLASENQKVLGQGTTMYDKLGLLNGQAWPRPNPWYAPNASMAGLSAPSSYTQPNAPSAVSGKKEMENLSTSSDNGQGDGSQNGETDEQMRIRLKRKLQRNRTSFTAAQIEALEKEFERTHYPDVFARERLAQKIDLPEARIQVWFSNRRAKWRREEKLRNQRREAANGSTRLPINSSFPHSMYPTINQPLASMAESYRDLKGWDVASGLGSMPTVPNYSL…
Q3BDM1	AY616938	Pax-6	Pax6(f)	Euprymna_scolopes	Mollusca_Cephalopoda	Fragment		GGVFVNGRPLPDSTRQRIVELAHSGARPCDISRILQVSNGCVSKILGRYYETGSIRPRAIGGSKPRVATPEVVQKIAQFKRECPSIFAWEIRDRLLSE
Q0D349	AY617026	Pax-6	Pax6(f)	Euprymna_tasmanica	Mollusca_Cephalopoda	Fragment		GGVFVNGRPLPDSTRQRIVELAHSGARPCDISRILQVSNGCVSKILGRYYETGSIRPRAIGGSKPRVATPEVVQKIAQFKRECPSIFAWEIRDRLLSE
Q0D342	AY617033	Pax-6	Pax6(f)	Galiteuthis_sp.	Mollusca_Cephalopoda	Fragment		GGVFVNGRPLPDSTRQRIVELAHSGARPCDISRILQVSNGCVSKILGRYYETGSIRPRAIGGSKPRVATPEVVQKIAQFKRECPSIFAWEIRDRLLSE
B5ST61	EU071423	Pax-6	Pax6(f)	Graneledone_antarctica	Mollusca_Cephalopoda	Fragment		GGVFVNGRPLPDSTRQRIVELAHSGARPCDISRILQVSNGCVSKILGRYYETGSIRPRAIGGSKPRVATPEVVQKIAQFKRECPSIFAWEIRDRLLS
B5ST59	EU071421	Pax-6	Pax6(f)	Graneledone_boreopacifica	Mollusca_Cephalopoda	Fragment		GGVFVNGRPLPDSTRQRIVELAHSGARPCDISRILQVSNGCVSKILGRYYETGSIRPRAIGGSKPRVATPEVVQKIAQFKRECPSIFAWEIIDRLLS
B5ST60	EU071422	Pax-6	Pax6(f)	Graneledone_verrucosa	Mollusca_Cephalopoda	Fragment		GGVFVNGRPLPDSTRQRIVELAHSGARPCDISRILQVSNGCVSKILGRYYETGSIRPRAIGGSKPRVATPEVVQKIAQFKRECPSIFAWEIRDRLLS
Q6QEB5	AY545153	Pax-6	Pax6(f)	Graneledone_verrucosa	Mollusca_Cephalopoda	Fragment		GGVFVNGRPLPDSTRQRIVELAHSGARPCDISRILQVSNGCVSKILGRYYETGSIRPRAIGGSKPRVATPEVVQKIAQFKRECPSIFAWEIRDRLLSE
H2B4S1	HM104272	PAX-6 protein	Pax6(f)	Grimpella_thaumastocheir	Mollusca_Cephalopoda	Fragment		SNGCVSKILGRYYETGSIRPRAIGGSKPRVATPEVVQKIAQFKRECPSIFAWEIRDRLLSE
Q0D359	AY617016	Pax-6	Pax6(f)	Haliphron_atlanticus	Mollusca_Cephalopoda	Fragment		GGVFVNGRPXPDSTRQRIVELAHSGARPCDISRILQVSNGCVSKILGRYYETGSIRPRAIGGSKPRVATPEVVQKIAQFKRECPSIFAWEIRDRLLSE
Q6QEC1	AY545147	Pax-6	Pax6(f)	Hapalochlaena_maculosa	Mollusca_Cephalopoda	Fragment		GGVFVNGRPLPDSTRQRIVELAHSGARPCDISRILQVSNGCVSKILGRYYETGSIRPRAIGGSKPRVATPEVVQKIAQFKRECPSIFAWEIRDRLLSE
Q3BDM2	AY616937	Pax-6	Pax6(f)	Heteroteuthis_hawaiiensis	Mollusca_Cephalopoda	Fragment		GGVFVNGRPLPDSTRQRIVELAHSGARPCDISRILQVSNGCVSKILGRYYETGSIRPRAIGGSKPRVATPEVVQKIAQFKRECPSIFAWEIRDRLLSE
Q0D347	AY617028	Pax-6	Pax6(f)	Histioteuthis_oceanica	Mollusca_Cephalopoda	Fragment		GGVFVNGRPLPDSTRQRIVELAHSGARPCDISRILQVSNGCVSKILGRYYETGSIRPRAIGGSKPRVATPEVVQKIAQFKRECPSIFAWEIRDRLLSE
ENA|KT380899|KT380899.1	ENA|KT380899|KT380899.1	Idiosepius notoides pax258 (pax258) mRNA, partial cds	Pax2/5/8(f)	Idiosepius_notoides	Mollusca_Cephalopoda	Fragment		DLTTAYRYHNTNLNMVDFYHSCKMLNGSKHNETFTGFYEPTEGHGGVNQLGGVFVNGRPLPDAVRQRIVELAHQGVRPCDISRQLRVSHGCVSKILGRYYETGSIKPGVVGGSKPKVATPKVVEAISKYKQENPTMFAWEIRDRLLSENICSQDNVPSVSSINRIVRNRAAEKAKAQHPQAQSSPPLQDVAAPPVLNQTRAPTGADGMTRPGPYSISGILGIPSQNSANLNNGSFKRKRGDQDDSVQNGHADPDNRTDSQNDQMIYPTEHPVIPSKVSRLD
Q6QEB1	AY545157	Pax-6	Pax6(f)	Idiosepius_notoides	Mollusca_Cephalopoda	Fragment		GGVFVNGRPLPDSTRQRIVELAHSGARPCDISRILQVSNGCVSKILGRYYETGSIRPRAIGGSKPRVATPEVVQKIAQFKRECPSIFAWKIRDRLLSE
L8AXG0	AB716344	Pax-6 authentic variant	Pax6	Idiosepius_paradoxus	Mollusca_Cephalopoda	Complete. "Authentic sequence" after Yoshida & al. (2014), but see E286 instead of R in homeodomain	Gene: Pax-6	MQEKNFSTNGGHSGVNQLGGVFVNGRPLPDSTRQRIVELAHSGARPCDISRILQVSNGCVSKILGRYYETGSIRPRAIGGSKPRVATPEVVQKIAQFKRECPSIFAWEVGDRLLSEGVCTQDNIPGVSSINRVLRSLAGENQKVLGQGTTMYDKLGLLNGQAWPRPNPWYAPNASMAGLSAPSSYTQPNPPSTVAGKEEMENLSASSDNGRGEGSQCGETGEQMRIRLKRKLQRNRTSFTAAQIEALEKEFERTHYPDVFARERLAQKIDLPEARIQVWFSNRRAEWRREERLRNQRREAANGSTRLPINSSFPHSMYPTINQPLASMAESYRDLKGWDVAGGLGSMPTVPNYSLSNNITGNPACLQSNASSYSCMLPDYVSGTARSYDPLSLSNCSRS…
L8AXE0	AB716345	Pax-6 variant form1	Pax6v1	Idiosepius_paradoxus	Mollusca_Cephalopoda	Complete	Gene: Pax-6	MQEKNFSTNGGHSGVNQLGGVFVNGRPLPDSTRQRIVELAHSGARPCDISRILQVSNGCVSKILGRYYETGSIRPRAIGGSKPRVATPEVVQKIAQFKRECPSIFAWEVRDRLLSEGVCTQDNIPSVSSINRVLRNLAGENQKVLGQGTTMYDKLGLLNGQAWPRPNPWYAPNASMAGLSAPSSYTQPNPPSTVAGKKEFERTHYPDVFVRERLAQKIDLPEARIQVWFSNRRARWRREERLRNQRREAANGSTRLPINSSFPHSMYPTINQPLASMAESYRDLKGWDVAGGLGSMPTVPNYSLSNNITGNPACLQSNASSYSCMLPDYVSGTARRYDPLSLSNYSRSSCNPAAGMQSHMTPHSTNGASTGLISPGVSVPIQVPGGGPQDMSTHHMSSM…
L8AUT1	AB716346	Pax-6 variant form2	Pax6v2	Idiosepius_paradoxus	Mollusca_Cephalopoda	Complete. CAUTION! this sequence is v3 in Yoshida's paper (2014)	Gene: Pax-6	MQEKNFSTNGGHSGVNQLGGVFVNGRPLPDSTRQRIVELAHSGARPCDISRILQVSNGCVSKILGRYYETGSIRPRAIGGSKPXVATPEVVQKIAQFKRECPSIFAWEVRDRLLSEGVCTQDNIPSVSSINRVLRNLAGENQKVLGRGTTMYDKLGLLHGQAWPRPNPWYAPNAPMAGLSAPSSYTQPNPPSTVAGKKEFERTHYPDVFARERLAQKIDLPEARIQVWFSNRRARWRREERLRNQRREAANGSTRLPINSSFPHSMYPTINQPLASMAESYRDLKRLGMASGLGSMPTVPNYSLSNNITGNPACLQSNASSYSCMLPDMLEWYKEGLTRLKSDSELSAEQESGDLLGNLMESSRAWQDYVSGTARSYDPLSLSNYSRSSCNPAAGMQSH…
L8AWY5	AB716347	Pax-6 variant form3	Pax6v3	Idiosepius_paradoxus	Mollusca_Cephalopoda	Complete. CAUTION! this sequence is v2 in Yoshida's paper (2014)	Gene: Pax-6	MQEKNFSTNGGHSGVNQLGGVFVNGRPLPDSTRQRIVELAHSGARPCDISRILQVSNGCVSKILGRYYETGSIRPRAIGGSKPRVATPEVVQKIAQFKRECPSIFAWEIGDRLLSEGVCTQDNIPSVSSINRVLRNLAGENQKVLGQGTTMYDKLGLLNGQAWPRPNPWYAPNASMAGLSAPSSYTQPNPPSTVAGKKEMENLSASSDNGQGEGSQCGETDEQMRIRLKRKLQRNRTSFTAAQIEALEKEFERTHYPDVFARERLAQKIDLPEARIQVWFSNRRAKWRREEKLRNQRREAANGSTRLPINSSFPHSMYPTINQPLASMAESYRDLKGWDVASGLGSMPTVPNYSLSNNITGNPACLQSNASSYSCMLPDMLEWYKEGLTRLKSDSELSA…
L8AXD6	AB716348	Pax-6 variant form4	Pax6v4	Idiosepius_paradoxus	Mollusca_Cephalopoda	Complete	Gene: Pax-6	MQEKNFSTNGGHSGVNQLGGVFVNGRPLPDSTRQRIVELAHSGARPCDISRILQVSNGCVSKILGRYYETGSIRPRAIGGSKPRVATPEVVQKIAQFKRECPSIFAWEIGDRLLSEGVCTQDNIPGVSSINRVLRSLAGENQKVLGQGTTMYDKLGLLNGQAWPRPNPWYAPNASMAGLSAPSSYTQPNPPSTVAGKKDHVLGRNGATLTPQQLWRMEMENLSASSDNGQGEGSQCGETDEQMCIRLKRKLQRNRTSFTAAQIEALEKEFERTHYPDVFARERLAQKIDLPEARIQVWFSNRRAPAFRKWRREEKLRNQRREAANGSTRLPINSSFPHSMYPTINQPLASMAESYRDLKGWDVASGLGSMPTVPNYSLSNNITGNPACLQSNASSYSCM…
Q0D338	AY617037	Pax-6	Pax6(f)	Illex_coindetii	Mollusca_Cephalopoda	Fragment		GGVFVNGRPLPDSTRQRIVELAHSGARPCDISRILQVSNGCVSKILGRYYETGSIRPRAIGGSKPRVATPEVVQKIAQFKRECPSIFAWEIRDRLLSE
Q6QEB3	AY545155	Pax-6	Pax6(f)	Japetella_diaphana	Mollusca_Cephalopoda	Fragment		GGVFVNGRPLPDSTRQRIVELAHSGARPCDISRILQVSNGCVSKILGRYYETGSIRPRAIGGSKPRVATPEVVQKIAQFKRECPSIFAWEIRDRLLSE
Q3BDN0	AY616929	Pax-6	Pax6(f)	Joubiniteuthis_sp.	Mollusca_Cephalopoda	Fragment		GGVFVNGRPLPDSTRQRIVELAHSGARPCDISRILQVSNGCVSKILGRYYETGSIRPRAIGGSKPRVATPEVVQKIAQFKRECPSIFAWEIRDRLLSE
Q6QEA7	AY545161	Pax-6	Pax6(f)	Loligo_forbesi	Mollusca_Cephalopoda	Fragment		GGVFVNGRPLPDSTRQRILELAHSGARPCDISRILQVSNGCVSKILGRYYETGSIRPRAIGGSKPRVATPEVVQKIAQFKRECPSIFAWEIRDRLLSE
Q3BDM4	AY616935	Pax-6	Pax6(f)	Loliolus_sp.	Mollusca_Cephalopoda	Fragment		GGVFVNGRPLPDSTRQRIVELAHSGARPCDISRILQVSNGCVSKILGRYYETGSIRPRAIGGSKPRVATPEVVQKIAQFKRECPSIFAWEIRDRLLSE
Q3BDM8	AY616931	Pax-6	Pax6(f)	Lolliguncula_brevis	Mollusca_Cephalopoda	Fragment		GGVFVXGRPLPDSTRQRIVELAHSGARPCDISRILQVSNGCVSKILGRYYETGSIRPRAIGGSKPRVATPEVVQKIAQFKRECPSIFAWEIRDRLLSE
B5ST58	EU071420	Pax-6	Pax6(f)	Megaleledone_setebos	Mollusca_Cephalopoda	Fragment		GGVFVNGRPLPDSTRQRIVELAHSGARPCDISRILQVSNGCVSKILGRYYETGSIRPRAIGGSKPRVATPEVVQKIAQFKRECPSIFAWEIRDRLLS
Q0D341	AY617034	Pax-6	Pax6(f)	Megalocranchia_fisheri	Mollusca_Cephalopoda	Fragment		GGVFVNGRPLPDSTRQRIVELAHSGARPCDISRILQVSNGCVSKILGRYYETGSIRPRAIGGSKPRVATPEVVQKIAQFKRECPSIFAWEIRDRLLSE
Q3BDL9	AY616940	Pax-6	Pax6(f)	Metasepia_tullbergi	Mollusca_Cephalopoda	Fragment		GGVFVNGRPLPDSTRQRIVELAHSGARPCDISRILQVSNGCVSKILGRYYETGSIRPRAIGGSKPRVATPEVVQKIAQFKRECPSIFAWEIRDRLLSE
Q0D336	AY617039	Pax-6	Pax6(f)	Nautilus_pompilius	Mollusca_Cephalopoda	Fragment		GGVFVNGRPLPDSTRQRIVELAHSGARPCDISRILQVSNGCVSKILGRYYETGSIRPRAIGGSKPRVATPEVVAKIAQFKRECPSIFAWEIRDRLLSE
Q0D344	AY617031	Pax-6	Pax6(f)	Octopoteuthis_nielseni	Mollusca_Cephalopoda	Fragment		GGVFVXGRPLPDSTRQRIVELAHSGARPCDISRILQVSNGCVSKILGRYYETGSIRPRAIGGSKPRVATPEVVQKIAQFKRECPSIFAWEIRDRLLSE
Q6QEC4	AY545144	Pax-6	Pax6(f)	Octopus_berrima	Mollusca_Cephalopoda	Fragment		GGVFVNGRPLPDSTRQRIVELAHSGARPCDISRILQVSNGCVSKILGRYYETGSIRPRAIGGSKPRVATPEVVQKIAQFKRECPSIFAWEIRDRLLSE
C4P699	FJ876146	Paired box protein 1/9	Pax1/9(f)	Octopus_bimaculoides	Mollusca_Cephalopoda	Fragment		NQLGGVFVNGRPLPNAIRMRIVELAQLGVRPCDISRQLRVSHGCVSKILARYNETGSILPGAIGGSKPRVTTPNVVRHIKIYKEKDPGIFAWEIRD
Scaffold15272:139788–157863	Ocbimv22007526m	Ocbimv22007526m.p	Pax2/5/8	Octopus_bimaculoides	Mollusca_Cephalopoda	Complete	Gene: Ocbimv22007526m.g	MVLGVTTSDGDVMSPFIFLHDLRLNTEAYIKCLEKVVLYWVNRVAAERHYVWQHDSVPCHTSHGGVNQLGGVFVNGRPLPDAVRQRIVELAHQGVRPCDISRQLRVSHGCVSKILGRYYETGSIKPGVIGGSKPKVATPKVVEAIARYKQENPTMFAWEIRDRLLSENICSQDNVPSVSSINR
C4P697	FJ876144	PAX2/5/8	Pax2/5/8(f)	Octopus_bimaculoides	Mollusca_Cephalopoda	Fragment		NQLGGVFVNGRPLPDAVRQRIVELAHQGVRPCDISRQLRVSHGCVSKILGRYYETGSIKPGVIGGSKPKVATPKVVEAIARYKQENPTIFSWEIRD
C4P696	FJ876143	PAX3/7	Pax3/7(f)	Octopus_bimaculoides	Mollusca_Cephalopoda	Fragment		RPCVISRQLRVSHGCVSKILQRYQETGSIRPGVIGGSKPRVATPEVEKHIELYKKENPGIFSWEIRDRLLKEAICDRSTVPSVSSISRVLRSRFQCGEGDLDCDEVEGMEVEYGSDMREKRNKESPDENSEKSERNTNHSIDGILGEVKLHSSDKDDLSDVDSEPGFHVKRKQRRSRTTFTADQLEELEKAFERTHYPGYLYAR
Scaffold183397:4017-6471	Ocbimv22011111m	Ocbimv22011111m.p	Pax6	Octopus_bimaculoides	Mollusca_Cephalopoda	Complete	Gene: Ocbimv22007901m.g	DDAGHSGVNQLGGVFVNGRPLPDSTRQRIVELAHSGARPCDISRILQVSNGCVSKILGRYYETGSIRPRAIGGSKPRVATPEVVQKIAQFKRECPSIFAWEIRDRLLSEGVCTQDNIPSVSSINRVLRNLASENQKVIGQGTMYDKLGLLNGQAWPRPNPWYAPNASMAGLSAPTSYAAQPNPTASVASKKGEYM
C4P695	FJ876142	PAX6	Pax6(f)	Octopus_bimaculoides	Mollusca_Cephalopoda	Fragment		NQLGGVFVNGRPLPDSTRQRIVELAHSGARPCDISRILQVSNGCVGKILGRYYETGSIRPRAIGGSKPRVATPEVVQKIAQFKRECPSM
Q6QEC0	AY545148	Pax-6	Pax6(f)	Octopus_bimaculoides	Mollusca_Cephalopoda	Fragment		GGVFVNGRPLPDSTRQRIVELAHSGARPCDISRILQVSNGCVSKILGRYYETGSIRPRAIGGSKPRVATPEVVQKIAQFKRECPSIFAWEIRDRLLSE
Scaffold17697:31829-33450	Ocbimv22010462m	Ocbimv22010462m.p	Pax9	Octopus_bimaculoides	Mollusca_Cephalopoda	Complete, but C4P699 suggest another N-ter	Gene: Ocbimv22010462m.g	MRIVELAQLGVRPCDISRQLRVSHGCVSKILARYNETGSILPGAIGGSKPRVTTPNVVRHIKIYKEKDPGIFAWEIRDKLLADGICDKFSVPSVSSISRILRNKIGNNNNNSNNNNNNSSTSIHTTAQFENRGGVTPNTTPPAAALYNPHQFYSYTCPGGQGISSLPGVPAPQISTHSQAASAHNVSFKQNSMSSVAPCMMRAWPSSHSVSDILGINVRQPLSMAQSGPPAHMETALAQNYNYYGVNIKATAVSPMFLQS
Scaffold10474:604998-663118	Ocbimv22000807m	Ocbimv22000807m.p	Paxβ	Octopus_bimaculoides	Mollusca_Cephalopoda	Complete	Gene: Ocbimv22000807m.g	MQIKQEVLDSNYEEQSQPTSNSEFKRTTTSANSSADASITDIDNGASAAGDDANNTSKSPQHSPTQTPKEEINSPSDKEHLREVSKTEPPDERVGYESSDGVLAPSKTEAQMTLALSPSRNALRMLTPHMIQGQILNQPGLLSALDLSNKFVLNENGKELAGYKDRHRTNADMQAELTSDDSMDFDDNLFMEQEIEDLMRRKTDGRIRHSGGRNINQYGREFTNGRPLPDHLRVQILQLALQGVRPCEISRQLQVSHGCVSKILNRYRKTGSINPGQIGGSKPKVTTPDVVNKVRQYKNENPQMFAWEIRQKLLEDQVCTEKNIPSISSINRIIRDKAILHRRSLDNFSHLGEEELTGCDEIEETLIQRAYYMGQIPTQLAPESLASSTSLTQPAFYNV…
Scaffold15584:42867-65908	Ocbimv22007901m	Ocbimv22007901m.p	PoxN	Octopus_bimaculoides	Mollusca_Cephalopoda	Complete	Gene: Ocbimv22007901m.g	LILPNSFVSNIHLLAPNPTILTEFFVKFLHQTFLSCRHRRRRRRRRRRRRHQLLLLLFNPRSALYRYPLSHQCQTGVNQLGGVFVNGRPLPDHIRRRIVELAQMGVRPCDISRQLLVSHGCVSKILTRFYETGSIKPGSIGGSKPKVRQVATPLVVRKILNFKQENPSIFAWEIRDRLLAQRICDEQSIPSVSSINRILRNANAFVGGDCDSPSSGLSQQSLSLQSPKCFMAAATASTSNIPARPGSNPSGPGLPPTAGLATAALFPHPAYTNNFLPIPGLSYPKLVQVCSNGSSTNGGSMEVECSTSPSPRDSTGSDKDVDINNGEDDSPMPTKRKSSHITSDGGTDDETPSRVMSSSDSSKKTDPDIELCSTESPLAKRRKLTSHKLDIKAEKSDLP…
Q6QEC3	AY545145	Pax-6	Pax6(f)	Octopus_kaurna	Mollusca_Cephalopoda	Fragment		GGVFVNGRPLPDSTRQRIVELAHSGARPCDISRILQVSNGCVSKILGRYYETGSIRPRAIGGSKPRVATPEVVQKIAQFKRECPSIFAWEIRDRLLSE
Q6QEC2	AY545146	Pax-6	Pax6(f)	Octopus_rubescens	Mollusca_Cephalopoda	Fragment		GGVFVNGRPLPDSTRQRIVELAHSGARPCDISRILQVSNGCVSKILGRYYETGSIRPRAIGGSKPRVATPEVVQKIAQFKRECPSIFAWEIRDRLLSE
H2B4S3	HM104274	PAX-6 protein	Pax6(f)	Octopus_vulgaris	Mollusca_Cephalopoda	Fragment		GGVFVNGRPLPDSTRQRIVELAHSGARPCDISRILQVSNGCVSKILGRYYETGSIRPRAIGGSKPRVATPEVVQKIAQFKRECPSIFAWEIRDRLLSE
Q3BDM9	AY616930	Pax-6	Pax6(f)	Ommastrephes_bartramii	Mollusca_Cephalopoda	Fragment		GGVFVNGRPLPDSTRQRIVELAHSGARPCDISRILQVSNGCVSKILGRYYETGSIRPRAIGGSKPRVATPEVVQKIAQFKRECPSIFAWEIRDRLLSE
Q6QEC7	AY545141	Pax-6	Pax6(f)	Opisthoteuthis_massyae	Mollusca_Cephalopoda	Fragment		GGVFVNGRPLPDSTRQRIVELAHSGARPCDISRILQVSNGCVSKILGRYYETG
B5ST47	EU071409	Pax-6	Pax6(f)	Pareledone_aequipapillae	Mollusca_Cephalopoda	Fragment		GGVFVNGRPLPDSTRQRIVELAHSGARPCDISRILQVSNGCVSKILGRYYETGSIRPRAIGGSKPRVATPEVVQKIAQFKRECPSIFAWEIRDRLLS
B5ST48	EU071410	Pax-6	Pax6(f)	Pareledone_albimaculata	Mollusca_Cephalopoda	Fragment		GGVFVNGRPLPDSTRQRIVELAHSGARPCDISRILQVSNGCVSKILGRYYETGSIRPRAIGGSKPRVATPEVVQKIAQFKRECPSIFAWEIRDRLLS
B5ST45	EU071407	Pax-6	Pax6(f)	Pareledone_aurata	Mollusca_Cephalopoda	Fragment		GGVFVNGRPLPDSTRQRIVELAHSGARPCDISRILQVSNGCVSKILGRYYETGSIRPRAIGGSKPRVATPEVVQKIAQFKRECPSIFAWEIRDRLLS
B5ST46	EU071408	Pax-6	Pax6(f)	Pareledone_charcoti	Mollusca_Cephalopoda	Fragment		GGVFVNGRPLPDSTRQRIVELAHSGARPCDISRILQVSNGCVSKILGRYYETGSIRPRAIGGSKPXVATPEVVQKIAQFKRECPSIFAWEIRDRLLS
B5ST49	EU071411	Pax-6	Pax6(f)	Pareledone_cornuta	Mollusca_Cephalopoda	Fragment		GGVFVNGRPLPDSTRQRIVELAHSGARPCDISRILQVSNGCVSKILGRYYEPGSIRPRAIGGSKPRVATPEVVQKIAQFKRECPSIFAWEIRDRLLS
B5ST51	EU071413	Pax-6	Pax6(f)	Pareledone_panchroma	Mollusca_Cephalopoda	Fragment		GGVFVNGRPLPDSTRQRIVELAHSGARPCDISRILQVSNGCVSKILGRYYETGSIRPRAIGGSKPRVATPEVVQKIAQFKRECPSIFAWEIRDRLLS
B5ST50	EU071412	Pax-6	Pax6(f)	Pareledone_serperastrata	Mollusca_Cephalopoda	Fragment		GGVFVNGRPLPDSTRQRIVELAHSGARPCDISRILQVSNGCVSKILGRYYETGSIRPRAIGGSKPRVATPEVVQKIAQFKRECPSIFAWEIRDRLLS
B5ST52	EU071414	Pax-6	Pax6(f)	Pareledone_subtilis	Mollusca_Cephalopoda	Fragment		GGVFVNGRPLPDSTRQRIVELAHSGARPCDISRILQVSNGCVSKILGRYYETGSIRPRAIGGSKPXVATPEVVQKIAQFKRECPSIFAWEIRDRLLS
B5ST53	EU071415	Pax-6	Pax6(f)	Pareledone_turqueti	Mollusca_Cephalopoda	Fragment		GGVFVNGRPLPDSTRQRIVELAHSGARPCDISRILQVSNGCVSKILGRYYETGSIRPRAIGGSKPRVATPEVVQKIAQFKRECPSIFAWEIRDRLLS
Q6QEB6	AY545152	Pax-6	Pax6(f)	Pareledone_turqueti	Mollusca_Cephalopoda	Fragment		GGVFVNGRPLPDSTRQRIVELAHSGARPCDISRILQVSNGCVSKILGRYYETGSIRPRAIGGSKPRVATPEVVQKIAQFKRECPSIFAWEIRDRLLSE
Q3BDM5	AY616934	Pax-6	Pax6(f)	Photololigo_sp.	Mollusca_Cephalopoda	Fragment		GGVFVNGRPLPDXTRQRIVELAHSGARPCDISRILQVSNGCVSKILGRYYETGSIRPRAIGGSKPRVATPEVVQKIAQFKRECPSIFAWEIRDRLLSE
H2B4S2	HM104273	PAX-6 protein	Pax6(f)	Praealtus_paralbida	Mollusca_Cephalopoda	Fragment		GGVFVNGRPLPDSTRQRIVELAHSGARPCDISRILQVSNGCVSKILGRYYETGSIRPRAIGGSKPRVATPEVVQKIAQFKRECPSIFAWEIRDRLLSE
Q3BDN1	AY616928	Pax-6	Pax6(f)	Pterygioteuthis_microlampas	Mollusca_Cephalopoda	Fragment		GGVFVNGRPLPDSTRQRIVELAHSGARPCDISRILQVSNGCVSKILGRYYETGSIRPRAIGGSKPRVATPEVVQKIAQFKRECPSIFAWEIRDRLLSE
Q0D348	AY617027	Pax-6	Pax6(f)	Rossia_macrosoma	Mollusca_Cephalopoda	Fragment		GGVFVNGRPLPDSTRQRIVELAHSGARPCDISRILQVSNGCVSKILGRYYETGSIRPRAIGGSKPRVATPEVVQKIAQFKRECPSIFAWEIRDRLLSE
Q3BDM3	AY616936	Pax-6	Pax6(f)	Rossia_pacifica	Mollusca_Cephalopoda	Fragment		GGVFVNGRPLPDSTRQRIVELAHSGARPCDISRILQVSNGCVSKILGRYYETGSIRPRAIGGSKPRVATPEVVQKIAQFKRECPSIFAWEIRDRLLSE
Q0D351	AY617024	Pax-6	Pax6(f)	Sepia_apama	Mollusca_Cephalopoda	Fragment		GGVFVNGRPLPDSTRQRIVELAHSGARPCDISRILQVSNGCVSKILGRYYETGSIRPRAIGGSKPRVATPEVVQKIAQFKRECPSIFAWEIRDRLLSE
KP867644	KP867644	SoPax2/5/8	Pax2/5/8	Sepia_officinalis	Mollusca_Cephalopoda	Complete?		MDLTTAYRYHNTNLNMMDFYHSCKMLNGSKHNETFTGFYEATEGHGGVNQLGGVFVNGRPLPDAVRTRIVELAHQGVRPCDISRQLRVSHGCVSKILGRYCETGSIKPGVIGGSKPKVATPKVVEAISKYKQENPTMFAWEIRDRLLSENICSQDNVPSVSSINRIVRNRAAEKAKAQNPQAQSSPPLQGEAPPPALNQTQAPAGADGMTRPGPYSISGILGIPSQNSANLNNGNFKRKRDDESVQNGHADPENRTDTQNDQMIYPTEHTVIPPKVSRIDHN
W0KM34	KF739402	PAX3/7	Pax3/7(f)	Sepia_officinalis	Mollusca_Cephalopoda	Fragment		MDYQQRKEDNRSLIKGQGRVNQLGGVFINGRPLPNHVRLKIVELAAQGVRPCVISRQLRVSHGCVSKILQRYQETGSIRPGVIGGSKPRVATPEVEKRIEQYKKDNPGIFSWEIRDKLLKEGVCDRSTVPSVSSISRVLRSRFHSEDDDDDCDDDDDDEKRIKMARSENGSDKNTNHSIDGILGEVKLHKSDKDDISDADSEPGFQVKRKQRRSRTTFTADQLEELEKAFERTHYPDIYTREELGQRTKLTEARVQVWFSN
A1KWR3	AM422131	PAX-6 protein	Pax6(f)	Sepia_officinalis	Mollusca_Cephalopoda	Fragment	Gene: pax-6	ILGRYYETGSIRPRAIGGSKPRVATPEVVQKIAQFKRECPSIFAWEIRDRLLSEGVCTQDNIPSVSSINRVLRNLASENQKVLGQGTTMYDKLGLLNGQAWPRPNP
Q6QEA8	AY545160	Pax-6	Pax6(f)	Sepia_officinalis	Mollusca_Cephalopoda	Fragment		GGVFVNGRPLPDSTRQRIVELAHSGARPCDISRILQVSNGCVSKILGRYYETGSIRPRAIGGSKPRVATPEVVQKIAQFKRECPSIFAWEIRDRLLSE
Q3BDM0	AY616939	Pax-6	Pax6(f)	Sepia_pharaonis	Mollusca_Cephalopoda	Fragment		GGVFVNGRPLPDSTRQRIVELAHSGAXPCDISRILQVSNGCVSKILGRYYETGSIRPRAIGGSKPRVATPEVVQKIAQFKRECPSIFAWEIRDRLLSE
Q0D352	AY617023	Pax-6	Pax6(f)	Sepiadarium_austrinum	Mollusca_Cephalopoda	Fragment		GGVFVXGRPLPDQTRQRIVELAHSGARPCDISRILQVSNGCVSKILGRYYETGSIRPRAIGGSKPRVATPEVVQKIAQFKRECPSIFAWEIRDRLLSE
Q0D350	AY617025	Pax-6	Pax6(f)	Sepiella_japonica	Mollusca_Cephalopoda	Fragment		GGVFVNGRPLPDSTRQRIVELAHSGARPCDISRILQVSNGCVSKILGRYYETGSIRPRAIGGSKPRVATPEVVQKIAQFKRECPSIFAWEIRDRLLSE
Q6QEB0	AY545158	Pax-6	Pax6(f)	Sepiola_sp.	Mollusca_Cephalopoda	Fragment		GGVFVNGRPLPDSTRQRIVELAHSGARPCDISRILQVSNGCVSKILGRYYETGSIRPRAIGGSKPRVATPEVVQKIAQFKRECPSIFAWEIRDRLLSE
Q0D353	AY617022	Pax-6	Pax6(f)	Sepioloidea_lineolata	Mollusca_Cephalopoda	Fragment		GGVFVNGRPLPDSTRQRIVELAHSGARPCDISRILQVSNGCVSKILGRYYETGSIRPRAIGGSKPRVATPEVVQKIAQFKRECPSIFAWEIRDRLLSE
Q3BDM7	AY616932	Pax-6	Pax6(f)	Sepioteuthis_australis	Mollusca_Cephalopoda	Fragment		GGVFVNGRPLPDSTRQRIVELAHSGARPCDISRILQVSNGCVSKILGRYYETGSIRPRAIGGSKPRVATPEVVQKIAQFKRECPSIFAWEIRDRLLSE
Q3BDM6	AY616933	Pax-6	Pax6(f)	Sepioteuthis_lessoniana	Mollusca_Cephalopoda	Fragment		GGVFVTGRPLPDSTRQRIVELAHSGARPCDISRILQVSNGCVSKILGRYYETGSIRPRAIGGSKPRVATPEVVQKIAQFKRECPSIFAWEIRDRLLSE
Q6QEA9	AY545159	Pax-6	Pax6(f)	Spirula_spirula	Mollusca_Cephalopoda	Fragment		GGVFVNGRPLPDSTRQRIVELAHSGARPCDISRILQVSNGCVSKILGRYYETGSIRPRAIGGSKPRVATPEVVQKIAQFKRECPSIFAWEIRDRLLSE
Q6QEC8	AY545140	Pax-6	Pax6(f)	Stauroteuthis_gilchristi	Mollusca_Cephalopoda	Fragment		GGVFVNGRPLLDSTRQRIVELAHSGARPCDISRILQVSNGCVSKILGRYYETG
Q6QEA6	AY545162	Pax-6	Pax6(f)	Sthenoteuthis_oualaniensis	Mollusca_Cephalopoda	Fragment		GGVFVNGRPLPDSTRQRIVELAHSGARPCDISRILQVSNGCVSKILGRYYETGSIRPRAIGGSKPRVATPEVVQKIAQFKRECPSIFAWEIRDRLLSE
Q0D340	AY617035	Pax-6	Pax6(f)	Teuthowenia_megalops	Mollusca_Cephalopoda	Fragment		GGVFVNGRPLPDXTRQRIVELAHSGARPCDISRILQVSNGCVSKILGRYYETGSIRPRAIGGSKPRVATPEVVQKIAQFKRECPSIFAWEIRDRLLSE
B5ST54	EU071416	Pax-6	Pax6(f)	Thaumeledone_brevis	Mollusca_Cephalopoda	Fragment		GGVFVNGRPLPDSTRQRIVELAHSGARPCDISRILQVSNGCVSKILGRYYETGSIRPRAIGGSKPRVATPEVVQKIAQFKRECPSIFAWEIRDRLLS
B5ST55	EU071417	Pax-6	Pax6(f)	Thaumeledone_gunteri	Mollusca_Cephalopoda	Fragment		GGVFVNGRPLPDSTRQRIVELAHSGARPCDISRILQVSNGCVSKILGRYYETGSIRPRAIGGSKPRVATPEVVQKIAQFKRECPSIFAWEIRDRLLS
B5ST56	EU071418	Pax-6	Pax6(f)	Thaumeledone_peninsulae	Mollusca_Cephalopoda	Fragment		GGVFVNGRPLPDSTRQRIVELAHSGARPCDISRILQVSNGCVSKILGRYYETGSIRPRAIGGSKPRVATPEVVQKIAQFKRECPSIFAWEIRDRLLS
Q0D337	AY617038	Pax-6	Pax6(f)	Todaropsis_eblanae	Mollusca_Cephalopoda	Fragment		GGVFVNGRPLPDSTRQRIVELAHSGARPCDISRILQVSNGCVSKILGRYYETGSIRPRAIGGSKPRVATPEVVQKIAQFKRECPSIFAWEIRDRLLSE
Q6QEC5	AY545143	Pax-6	Pax6(f)	Tremoctopus_violaceus	Mollusca_Cephalopoda	Fragment		GGVFVNGRPLPDSTRQRIVELAHSGARPCDISRILQVSNGCVSKILGRYYETGSIRPRAIGGSKPRVATPEVVQKIAQFKRECPSIFAWEIRDRLLSE
Q6QEC9	AY545139	Pax-6	Pax6(f)	Vampyroteuthis_infernalis	Mollusca_Cephalopoda	Fragment		GGVFVNGRPLPDSTRQRIVELAHSGARPCDISRILQVSNGCVSKILGRYYETGSIRPRAIGGSKPRVATPEVVQKIAQFKRECPSIFAWEIRDRLLSE
B5ST57	EU071419	Pax-6	Pax6(f)	Velodona_togata	Mollusca_Cephalopoda	Fragment		NXXPLPXSTRQRIVELAHSGARPCDISRILQVSNGCVSKILGRYYETGSIRPRAIGGSKPRVATPEVVQKIAQFKRECPSIFAWEIRDRLLS
Q6QEB4	AY545154	Pax-6	Pax6(f)	Vitreledonella_richardi	Mollusca_Cephalopoda	Fragment		GGVFVNGRPLPDSTRQRIVELAHSGARPCDISRILQVSNGCVSKILGRYYETGSIRPRAIGGSKPRVATPEVVQKIAQFKRECPSIFAWEIRDRLLSE
H2B4S4	HM104275	PAX-6 protein	Pax6(f)	Vulcanoctopus_hydrothermalis	Mollusca_Cephalopoda	Fragment		GGVFVNGRPLPDSTRQRIVELAHSGARPCDISRILQVSNGCVSKILGRYYETGSIRPRAIGGSKPRVATPEVVQKIAQFKRECPSIFAWEIRDRLLSE
gi|524867779|ref|XP_005090697.1	XM_005090640.2	PREDICTED: mucin-5AC	Paxβ	Aplysia_californica	Mollusca_Gastropoda	Complete. mRNA annotated as Pax beta	Gene: LOC100533553	MTTPGSANQCAEPKDVENNGPGSGSASVSGGGQGAEDGSDDSFDLDDSTYVDDDGSEISRKDAKNRIRHSGSGRNINQYGREFTNGRPLPDHLRVQILQLALQGIRPCEISRQLQVSHGCVSKILNRYRKTGSINPGQIGGSKPKVTTPDVVSMVKQYKLDNPQMFAWEIRQKLLQDSVCSEKNIPSISSINRIIRDKTLAHRRGFDLSGEGDEMDELGLDAEAMQRYIATMPHVSGEMSFQPGSPANNSRSPRPDTQPRRQAAGGGEASQEVKAEDLTEKPSSESSDTVDGESGSKTRVVVEESSLDLSMSSAASVSLATVGRGKDSVKEEQGEVTVLSSVDSPVCVLTIGCDEDNEGEDCVVHDLTAPAAVKPDSDLASPPMSHLVTEKEVLVLNFS…
D5SHH8	BK006255	Pax-beta paired domain protein	Paxβ(f)	Aplysia_californica	Mollusca_Gastropoda	Fragment		GGRNINQYGREFTNGRPLPDHLRVQILQLALQGIRPCEISRQLQVSHGCVSKILNRYRKTGSINPGQIGGSKPKVTTPDVVSMVKQYKLDNPQMFAWEIRQKLLQDSVCSEKNIPSISSINRIIRDKT
A0A0B6YZY1	HACG01014822	Uncharacterized protein (Fragment) GN=ORF42948	Pax2/5/8?(f)	Arion_vulgaris	Mollusca_Gastropoda	Fragment. Weak affinity with Pax2/5/8	Gene: ORF42948	EIHHEILHQYYTMKQNLDHSNNRENNHNNNNHSNNNHNNSNQGNIRKQEKGNSEEEKVQEGLDDDKGHGGVNQLGGVFVNGRPLPDIVRSKIVELAQAGIRPCDISRQLRVSHGCVSKILGRYYETGSIRPGVIGGSKPKVATPMVVKAITKYKEENPTMFAWEIR
A0A0B7A551	HACG01028902	Uncharacterized protein (Fragment) GN=ORF96941	Pax3/7(f)	Arion_vulgaris	Mollusca_Gastropoda	Fragment	Gene: ORF96941	METSKMDQEAFMKGQGRMNQLGGVFINGRPLPNHVRLKIVEMAAQGVRPCVISRQLRVSHGCVSKILQRYQETGSIRPGVIGGSKPRVATPEVEGRIEDYKRENPGAFSWEIRDKLLKVGQHNDGVCDRSTVPSVSSISRVLRSRCSRDTEDADCFRRSTNSGESTRAMTVSDITCDKDDLSDCESEPGLELKRKQRRSRTSFTSEQLEDLERAFERTHYPDIYTREELAQRTKLTEARVQVWFSNRRARWRKQVGSSQLSTINSFMHLQQPPAPTLNLHSQPSLQQPQVSAVTISHHIPPSQPSSVPTSAFMFSDPNYGLATQTDSFWQHRPQLTSLHQAYPHAPAFKPDVTYNGFVDSYLSHSTQIPTYTNLSNASYPNTWSPSMSGHLPAPSYQYD…
A0A0B7A6X2	HACG01028901	Uncharacterized protein (Fragment) GN=ORF96938	Pax3/7(f)	Arion_vulgaris	Mollusca_Gastropoda	Fragment. Nearly identical to A0A0B7A551	Gene: ORF96938	LVGLRLPRALTIEGQGRMNQLGGVFINGRPLPNHVRLKIVEMAAQGVRPCVISRQLRVSHGCVSKILQRYQETGSIRPGVIGGSKPRVATPEVEGRIEDYKRENPGAFSWEIRDKLLKVGQHNDGVCDRSTVPSVSSISRVLRSRCSRDTEDADCFRRSTNSGESTRAMTVSDITCDKDDLSDCESEPGLELKRKQRRSRTSFTSEQLEDLERAFERTHYPDIYTREELAQRTKLTEARVQVWFSNRRARWRKQVGSSQLSTINSFMHLQQPPAPTLNLHSQPSLQQPQVSAVTISHHIPPSQPSSVPTSAFMFSDPNYGLATQTDSFWQHRPQLTSLHQAYPHAPAFKPDVTYNGFVDSYLSHSTQIPTYTNLSNASYPNTWSPSMSGHLPAPSYQYD…
A0A0B7A6Y7	HACG01029618	Uncharacterized protein (Fragment) GN=ORF96935	Pax3/7(f)	Arion_vulgaris	Mollusca_Gastropoda	Fragment. Identical and included in A0A0B7A6X2 and A0A0B7A551	Gene: ORF96935	MNQLGGVFINGRPLPNHVRLKIVEMAAQGVRPCVISRQLRVSHGCVSKILQRYQETGSIRPGVIGGSKPRVATPEVEGRIEDYKRENPGAFSWEIRDKLLKVGQHNDGVCDRSTVPSVSSISRVLRSRCSRDTEDADCFRRSTNSGESTRAMTVSDITCDKDDLSDCESEPGLELKRKQRRSRTSFTSEQLEDLERAFERTHYPDIYTREELAQRTKLTEARVQVWFSNRRARWRKQVGSSQLSTINSFMHLQQPPAPTLNLHSQPSLQQPQVSAVTISHHIPPSQPSSVPTSAFMFSDPNYGLATQTDSFWQHRPQLTSLHQAYPHAPAFKPDVTYNGFVDSYLSHSTQIPTYTNLSNASYPNTWSPSMSGHLPAPSYQYDTRNSLMASTGGFDKCQT…
A0A0B6Y326	HACG01003852	Uncharacterized protein (Fragment) GN=ORF11503	Pax6(f)	Arion_vulgaris	Mollusca_Gastropoda	Fragment	Gene: ORF11503	PAKEEEHSHSSHANSPNSHSPDTAGSANAAKKPTRKRGHSGVNQLGGVFVNGRPLPDTTRQRIVELAHSGARPCDISRILQVSNGCVSKILGRYYET
A0A0B6YFJ8	HACG01008133	Uncharacterized protein (Fragment) GN=ORF24120	Pax6(f)	Arion_vulgaris	Mollusca_Gastropoda	Fragment	Gene: ORF24120	AWEIRDRLLSEGICNQENIPSVSSINRVLRNLASENQKVMGQGSMYDKLGLLNGQGWPRPNPWYTPTVSAMGGLPHPSPYSPSQAVTHHL
A0A0B7A5F8	HACG01029143	Uncharacterized protein	PoxN	Arion_vulgaris	Mollusca_Gastropoda	Complete	Gene: ORF97991	MPHTGQTGVNQLGGVFVNGRPLPEHIRHRIVELAQMGIRPCDISRQLLVSHGCVSKILTRFYETGSIKPGSIGGSKPKVRQVATPHVVKKILDLKQQNPSIFAWEIRDQLLALRVCDETTIPSVSSINRILRNAASTSADITSVSPGYDVMCRLTGAYPPILPMTSYQQSWYTPLTVPGLSYPRLVQPLTSDALSNVLNPDITSDTSTTTITRLKSKQHGLQ
gi|908452192|ref|XP_013082659.1	XM_013227205.1	PREDICTED: mucin-5AC-like	Paxβlike	Biomphalaria_glabrata	Mollusca_Gastropoda	Complete.		MLYQFLKFSNLCPQNDELGLDAEAMQSYIATMPHMTVDLSTSPSNSTHSPRPDQPSNDNSRPVLDKTQGKLPSEDSIKTGKAAAVSSPSLSDVSVKVDASQIVSVLVKEENGPVLSSSSPSFPVVGCDSRSSGGDRESSSVVKKEMDENIANVATGHGEEEKEVIVLSLGKKESNAKEYLETRPAVGCDGDKGASKKSGLSISSAETTVKKSKSENSRPSLNDVISNLSHGAALLSESSPSSSSVSMSASSLLWSKLSKSSSNEAALQQLEARTAETKNNLPIQTSSLTIQKPSWFAMPTDESSGSGNTTTPLSTSCHSSPAVVAEQSPDQQLVATNLSANPVNATVHHTPRRRGRKPASGNIEAWSPSPSSSSSAVSNANRNATGSKSSTPTPSSPYP…
D6QXB8	HM013987	Pax-B	PaxB?(f)	Crepidula_fornicata	Mollusca_Gastropoda	Fragment	Gene: PAXB	MNDMDENGPVDTPRTSKTSKKKGPAKRKKGHGGVNQLGGVFVNGRPLPDSVRTRIVKLSQEGIRPCEISRRLRVSHGCVSKILCRFQETGSTKPGVIGGSKPKVATPQVVGAISRYKAENPTMFAWEIRDKLIADQVCSPDNAPSVSSINRIVRTRTVDAAR
Q9BKK6	AF231946	Transcription factor pax-258	Pax2/5/8(f)	Haliotis_asinina	Mollusca_Gastropoda	Fragment		RPLPDVVRTRIVDLAHQGVRPCDISRQLRVSHGCVSKILGRYYETGSIKPGVIGGSKPKVATPKVVDAITRYKQDNPTI
Q9BKK5	AF231947	Pax-6	Pax6(f)	Haliotis_asinina	Mollusca_Gastropoda	Fragment		RPLPDSTRQRIVELAHSGARPCDISRILQVSNGCVSKILGRYYETGSIRPRAIGGSKPRVATNDVVSKIAQFKRECPSI
O96709	AF118835	Pax2/5/8 protein	Pax2/5/8(f)	Ilyanassa_obsoleta	Mollusca_Gastropoda	Fragment		FVNGRPFPDVVRSRIVELSHQGVRPCDISRQLRVSHGCVSKILGRYYETGSIKPGVIGGSKPKVATPKVVDAITRYKVDNPTMFA
O96710	AF118836	Pax6 protein	Pax6(f)	Ilyanassa_obsoleta	Mollusca_Gastropoda	Fragment		FVNGRPLPDSTRQRIVELAHSGARPCDISRILQVSNGCVSKILGRYYETGSIRPRAIGGSKPRVATVDVVARIAQYKRECPSIFA
E0AD26	HM595638	Paired domain transcription factor Pax-beta	Paxß(f)	Ilyanassa_obsoleta	Mollusca_Gastropoda	Fragment		PKVTTPDVVSMVRQYKADNPQMFAWEIRQKLLQDLMCTEKNIPSISSINRIIRDKAMAQRRGYDLSLGDQGDDDLQIDREAVQRLMAQIPHMANSDSNDGFPPDHALTTTTTTTTTTTTTSGGNNNNNTYTDTGEKSGANSPSHSHHSSSSSGGGGGVTVLDIKPTLETLLSAPSPPQVPGGSGGGSGRRSSDNSPPLFLRVSVDKESESGGVGVESEGGVGAVGGVRGVAQSSHKQQQRKIKVESTDSEHPNNFLGVGESSSASTTSYRAASRDRDVVVVSLMDLSSTASAVRPSSSSSSSTTSASITSTTTTANPTITTTATSAMSSAVKVPQQQRGKSESSRPSLQDVITQLALANSAGGSGGGGQSLIVSTTTTTTTSTTGQSSQSSSSVASPSV…
A0A0B6VJL1	AB823977	Paired box 6 protein	eyg	Lottia_gigantea	Mollusca_Gastropoda	Fragment	Gene: LgiPax6	MTFIDISDRLYDPMTLRCNNIGGSKPKVATPGVVTKIEMLKRENPTMFAWEIRDRLLEDSICQPSNVPSVSSINRILRNRSAERAAAEYAKMASHVFQPIYNPWWGSPVLPSPVPPTLAPSVYRKPDSSWNVDQKDQSNDSSDEAERKSPEVPNENRQKLRRNRTTFCQSQLEVLEQEFLKTHYPGVATREDLAVKTGLSEARVQVWFSNRRAKWRRNERLKIIQGSTQYMLRYPPCLNMTTNRPINLSHLQPPSHSPIIDQNSNNLNQSDRLNTNKMAVEPDTYIPLKLIQPEHKNLKLGSEKSAFVPIKRPFEDEKNNESLSLTSKTPSPSLSPCHSPNLDVSSISPLTFDSSLTIDISNKDSD
V4BBM7	KB199651	Uncharacterized protein	P9535(f)	Lottia_gigantea	Mollusca_Gastropoda	Fragment	Gene: LOTGIDRAFT_69535	ISDRLYDPMTLRCNNIGGSKPKVATPGVVTKIEMLKRENPTMFAWEIRDRLLEDSICQPSNVPSVSSINRILRN
V4A9T6	KB201891	Uncharacterized protein	Pax1/9	Lottia_gigantea	Mollusca_Gastropoda	Complete	Gene: LOTGIDRAFT_161614	MEHQSYGEVNQLGGVFVNGRPLPNAIRLRIVELAQLGVRPCDISRQLRVSHGCVSKILARYNETGSILPGAIGGSKPRVTTPNVVKHIKVYKDRDPGIFAWEIRDKLLADGVCDKYNVPSVSSISRILRNKLGSGSGNSGSSSPGASPNEQFDSKTISTSMHPPSTPIYNQFYPYSCPPPAMGMHGSFPTPQMPSQGHGLSVNYKPPVSSCVSPCMMRAWPSSHSVTDILAFSRQPMPGQPAPMPSHDNMGTIGQTYNMSNYYGMKPGMSPMYLQS
V3ZI38	KB204066	Uncharacterized protein	Pax2/5/8(f)	Lottia_gigantea	Mollusca_Gastropoda	Fragment	Gene: LOTGIDRAFT_135549	GHGGVNQLGGVFVNGRPLPEVVRNRIVDLAHQGVRPCDISRQLRVSHGCVSKILGRYYETGSIRPGVIGGSKPKVATPKVVEAITHYKIDNPTMFAWEIRDRLLAENVCTQDNVPSVSSINR
V4AMZ8	KB201244	Uncharacterized protein	Pax3/7(f)	Lottia_gigantea	Mollusca_Gastropoda	Fragment. Contains A0A0B6VNG5	Gene: LOTGIDRAFT_142778	GQGRVNQLGGVFINGRPLPSHIRLKIVELAAQGVRPCVISRQLRVSHGCVSKILQRYQETGTIQPGIIGGSKPRSTTGDVERRVQELKQQNPNAFSWEIRDQLISDRVCDKKTVPSISVISKIIKTTSNDDVEDDDDDESAVVEDDVYDSNDTTKDSRVTNLSPLLHITRKMRRNRTTFSGEQLEELEKVFEKTHYPDIYTREELAQRTKLTEARVQVWFSNRRARWRKQVGSNQLMSVSNITTDTNHTQYTLRDTCGKSFTVILNILYVILVVSLLL
A0A0B6VNG5	AB823979	Paired box 3/7 protein	Pax3/7(f)	Lottia_gigantea	Mollusca_Gastropoda	Fragment. Contained into V4AMZ8	Gene: 7	HIRLKIVELAAQGVRPCVISRQLRVSHGCVSKILQRYQETGTIQPGIIGGSKPRSTTGDVERRVQELKQQNPNAFSWEIRDQLISDRVCDKKTVPSISVISKIIKTTSNDDVEDDDDDESAVVEDDVYDSNDTTKDSRVTNLSPLLHITRKMRRNRTTFSGEQLEELEKVFEKTHYPDIYTREELAQRTKLTEARVQVWFSNRRARWRKQVGSNQLMSVSNITTDTNHTQYTLRDTC
V3ZQV3	KB203738	Uncharacterized protein	Pax6(f)	Lottia_gigantea	Mollusca_Gastropoda	Fragment	Gene: LOTGIDRAFT_133720	GHSGVNQLGGVFVNGRPLPDSTRQRIVELAHSGARPCDISRILQVSNGCVSKILGRYYETGSIRPRAIGGSKPRVATGDVCSKVAQYKRECPSIFAWEIRDRLLADGVCNQETIPSVSSINRVLRNLTCDNQKIMGQGSMYDKLGLLNGQSWPRPNPWYSTGMSMGGLGHPGGYPTPTHPNNENGGGGSPGSPSDGPKNGETDEQMRMRLKRKLQRNRTSFTASQIESLEKEFERTHYPDVFARERLAQKIDLPEARIQVWFSNRRAKWRREEKLRSQRREVVNGATRLPINSSFTNNMYPSIHQPIASMTETYSSIPQVPSYSFSNSFATNPACLQSSSSGSYSCMLPDYSSRNYDALSLSNYSRPTCNPSNSHMPSHMNSNSASTGKS
Contig4275(2463977-2470937)	LgGsHFWreduced.5213	LgGsHFWreduced.5213	Paxβ	Lottia_gigantea	Mollusca_Gastropoda	Complete. Contains V4B0D1, but see Nter		MQIKQESANSENTNKGQNCDNNEDEKKESEESQMVGSPIREGEELTADTETKKVKENGDEENKSSETETPTVVTLQRKNGNMEISTAPLVIPQPYLHFFQQQMLQTHLLQQQQSLLNAAIDVTRLNESGQDGQSSGSQPERKVIDGGSDDSFEYDDGPLTDEDIDDSKRQSDSTGGTEHLRVQILQLALQGIRPCEISRQLQVSHGCVSKILNRYRKTGSINPGQIGGSKPKVTTPDVVSRVRQYKIENPQMFAWEIRQKLIQDGICTEKNIPSISSINRIIRDKAITNRNRSFDYISTIGEGEEISFMAGEDISMDTEAVQRMMSQISSSSSSSHTATGEAAGITEQIAVSVSSQSTVQSPTSSSKISPTVSSTGTIERSSNDALSNTLTALPKTAQL…
D5SHI0	BK006257	Pax-beta paired domain protein	Paxβ(f)	Lottia_gigantea	Mollusca_Gastropoda	Fragment		ASRNINQYGRQFTNGRPLPEHLRVQILQLALQGIRPCEISRQLQVSHGCVSKILNRYRKTGSINPGQIGGSKPKVTTPDVVSRVRQYKIENPQMFAWEIRQKLIQDGICTEKNIPSISSINRIIRDKA
V4B0D1	KB201037	Uncharacterized protein	Paxβ(f)	Lottia_gigantea	Mollusca_Gastropoda	Fragment	Gene: LOTGIDRAFT_113393	INQYGRQFTNGRPLPEHLRVQILQLALQGIRPCEISRQLQVSHGCVSKILNRYRKTGSINPGQIGGSKPKVTTPDVVSRVRQYKIENPQMFAWEIRQKLIQDGICTEKNIPSISSINRIIRDKAITNRNRSFDYISTIGEGEEVSIMLLIF
V3ZWA2	KB203301	Uncharacterized protein	PoxN(f)	Lottia_gigantea	Mollusca_Gastropoda	Fragment	Gene: LOTGIDRAFT_99097	SGQTGVNQLGGVFVNGRPLPDQVRRRIVELAQMGVRPCDISRQLLVSHGCVSKILTRFYETGSIKPGSIGGSKPKQVATPLVVRKILELKQQNPSIFAWEIRDQLLAQTVCDDNTIPSVSSINRILRNASM
ENA|KT380897|KT380897.1	ENA|KT380897|KT380897.1	Acanthochitona crinita pax258 (pax258) mRNA, partial cds	Pax2/5/8(f)	Acanthochitona_crinita	Mollusca_Polyplacophora	Fragment		RNPEPVEENSPTDAMDSSDKPAKGWVGNRSWHGEGGSWDKSDDGHGGVNQLGGVFVNGRPLPDVVRQRIVELAHQGVRPCDISRQLRVSHGCVSKILGRYYETGSIKPGVIGGSKPKVATPKVVDAITMYKQENPTMFAWEIRDRLLSEAVCSQENVPSVSSINRIVRNKAADKAKSSGELSPGLPSETPTSPLPQASTPSGELGPSRAYTVSSLLGISGHSPPAGSPSESFKRKQDADITNGHAEVENSDWYSPALKMARTAHSPTMGSQVQTYTIPAQPYPAQQYTTVTTAENH
C9WM13	FJ746333	Paired domain transcription factor PaxBeta	Paxß(f)	Cerebratulus_lacteus	Nemertea_Anopla	Fragment		SKILNRYRRTGSINPGQIGGSKPKVTTPDVVNRVKDYKAKNP
Q25411	X95594	Pax6-like protein	Pax6	Lineus_sanguineus	Nemertea_Anopla	Complete	Gene: Pax6	MERSKKCTAAQDRIAYNAMPRQLSNLFMPSFLHFSLLPLMSTFPSAGHSGVNQLGGVFVNGRPLPDSTRQRIVELAHSGARPCDISRILQVSNGCVTKILGRYYETGSIRPRAIGGSKPRVATPEVVGKIAHYKRECPSIFAWEIRDRLLSDAVCNQDNIPSVSSINRVLRNLASENQKQLGQSSMYDKLGLLNGQACRGLIRGTHRTLTAMTGLTAHHPQYPPQPQPPPISPTKKESDGHSSADSHSGDTPNGNESEEQMRIRLKRKLQRNRTSFTNAQIEALEKEFERTHYPDVFARERLAQKIDLPEARIQVWFSNRRAKWRREEKLRNQRRDAANGGSRIPINSSFPNSMYPSIHQPIATMGETYR
O97038	AB017632	DjPax-6	Pax6	Dugesia_japonica	Platyhelminthes_Rhabditophora	Complete	Gene: DjPax-6	MTESNEDEIKNKKKVKRGHSGINQLGGMFVNGRPLPDSTRQRIVELAHSGARPCDISRILQVSNGCVSKILCRYYETGSIRPKAIGGSKPRVATSSVVSKIAAYKRECPSIFSWEIRDRLLQEGVCNQDNIPSVSSINRVLRSLSNENQRHLVAATGMYDKLSLLSGQPWSTAAAHAAWYSSAAAAHGYASSTFPNCGAYGGLTGIGIINGMSTAHAVASINQSNSGVNNYHVQSTTDSSDKLKSEKYSESIAHSESNASSEPGNEYMSGVKSENDDMRIKLKRKLQRNRTSFSTDQLDSLEKEFERTHYPDVFAREKLADKISLPEARIQVWFSNRRAKWRREEKLRRQRQNLMLGSSGTSSTAETNVTTNGNTQCLSTTGQNSMGFSGIADIRNQFG…
Q8T392	AJ311310	Pax-6B protein	Pax6B	Dugesia_japonica	Platyhelminthes_Rhabditophora	Complete	Gene: pax-6B	MVFSNCSEENMKINRKLRKGHSGINQLGGMFVNGRPLPDVTRQRIIELSQSGARPCDISRILQVSNGCVSKILCRYYGTGSIKPKAIGGSKPRVATNTVVRKVTIYKQESPSMFAWEIRDRLLQDGVCNQDNLPSISSINRILRSLANESPSSNQTFKSTLSNSHQLSLVSQNNGASSCLPQYDSFNTTANNNFNLLNTPSNFINTWPPTSAPPVFPNWYSQTGISSLCHSTLFGYNTPNYYSAHFSDYSSSQISFEDSKARLIANSNHESIRDSTMKSLFTPESGIVNSLKMNNDKISDFNSDRESETERRYSNPESKINKKSQRSRTSFTNDQINLLEKEFERTHYPDVFSREKLSQNLKVAETRIQVWFSNRRAKWRREEKSEENNLPNGMIHSDI…
O96756	AJ010498	DtPax-6 protein	Pax6B	Girardia_tigrina	Platyhelminthes_Rhabditophora	Complete	Gene: dtPax-6	MVFSNCSEENMKINRKLRKGHSGINQLGGIFVNGRPLPDVTRQRIIELSQSGARPCDISRILQVSNGCVSKILCRYYETGSIKPKAIGGSKPRVATNTVVRKVTIYKQESPSMFAWEIRDRPLQDGVCNQDNLPSISSINRILRSLANESPSSNQTFKSSLSNSHQLSLSNQSNGTNSCLPQYEPFNSSTNNNFNLLHTPSTFINIWSPSNAPPVFPNWYSQSGISSLCHSTLFGYNTPNYYSAHFPDYSSSQIGFEDSKNRLLTNSGHDSLRDSTMKSLLQSETGLPNGLKVNSEKISDFNSDRESENDRRYSNTESKLSKKSQRSRTSFTNDQINLLEKEFERTHYPDVFSREKLSQNLKVAETRIQVWFSNRRAKWRREEKSEENNMSNVMARSEM…
Q95UT4	AY028904	Pax6A (Fragment)	Pax6A(f)	Girardia_tigrina	Platyhelminthes_Rhabditophora	Fragment		GCVSKILCRYYETGSIRPKAIGGSKPTVATSSVVSKTAAYKRECPSIFSWEIRDRLLQEGVCNQDNIPSVSSINRVLRSLSNENQRHLVAATGMYDKLSLLSGQPWSTAAAHAAWYSCAAAAHGYASSTFPNCGAYGGLTGIGIINGMSTAHAVASINQSNSGVNNYHVQSTADSSGKHKSEKYSESIAHSESNASSEPGNEYLSGVKSENDDMRIKLKRKLQRNRTSFSTDQLDSLEKEFERTHYPDVFAREKLADKISLPEARIQVWFSNRRAKWRREEKLRRQRQNLMLGSSGTSSTAETNVTTNGNTQCLSTTGQSSMGFTGINDIRNQFGDVGMQTPSLSAVAAAGMYHSVVASAADQYAKSAGLPNLSQSSINSPYSYMANLQSRSNGSQIDL…
D5SHI1	BK006294	Pax-beta1 paired domain protein (Fragment)	Paxβ1(f)	Schmidtea_mediterranea	Platyhelminthes_Rhabditophora	Fragment		AGQNVNQYGRVFTNGRPLPEDLRLKILKMAMENVRRCEISRQLQVSHGCVSKILNRYSRTGSINPGQIGGSKPKVTTPEIVSLVKSYREKNPQIFAWEIRQRLVDEGACTERSAPSISSINRIIRDKG
D5SHI2	BK006295	Pax-beta2 paired domain protein (Fragment)	Paxβ2(f)	Schmidtea_mediterranea	Platyhelminthes_Rhabditophora	Fragment		NGQNINQYGRCFTNGRPLPEELRLEILKLAMENVRPCDISRQLCVSHGCVSKILNRYVKTGSINPGQIGGSKPKVTTPDIVDRVRIYKLNNPQIYAWEIRQKLIEDQVCTEQSAPSISSINRIIRDKG
H6V052	JN785957	PAX6 (Fragment)	Pax6(f)	Schmidtea_polychroa	Platyhelminthes_Rhabditophora	Fragment	Gene: pax6	GSKPRVATSSVVSKIAAYKRECPSIFSWEIRDRLLQEGVCNQDNIPSVSSINRVLRSLSNENQRHLVAATGMYDKLSLLSGQPWSTAAAHAAWYSSAAAAHGYASSTFPNCGAYGGLTGIGIINGMSTAHAVASINQSNSGVTNYHVQSTTDSSDKHKSEKYSESIAHSESNASSEPGNEYMSGVKSENDDMRIKLKRKLQRNRTSFSTDQLDSLEKEFERTHYPDVFAREKLADKISLPEARIQVWFSNRRAKWRREEKLRRQRQNLMLGSNGTSSTADTNVTTNGNTQCLSTTGQNSMGFSGINDIRNQFGDVGMQTPSLSAVA
Q19A17	DQ535199	Transcription factor Pax 1/9	Pax1/9(f)	Brachionus_plicatilis	Rotifera_Monogononta	Fragment		NGRPLPNTVRMRIVEMANLGIRPCDISRQLRVSHGCVSKILARYQETGSILPGAIGGSKPRVTTPKVVGKIREYKQRDPGIFA
A7WPL8	AM851089	Pax-6 transcription factor	Pax6(f)	Brachionus_plicatilis	Rotifera_Monogononta	Fragment	Gene: pax-6	MVTQIYSTPNPTSSSSSSASSTSSTSSTSSTSSNQHMHSSTLRNNNEGHSGVNQLGGVFVNGRPLPDGTRQKIVELAHQGARPCDISRMLQVSNGCVSKILSRYYETGSIKPRAIGGSKPRVATSDVVAKIAGYKRECPSIFAWEIRDRLLNENVCNQDNIPSVSSINRVLRNLASKSFDSSPTASSSNGPSTAQADTNVYDKLRMLNNTQPWSAAHPSAWYVPPTMAMFSMNAQTSPSSHYQDQYHMNNSELAECKKEDLDSSNLNSEIDDDESAGFGTAADMDEETQARLRLKRKLQRNRTSFSQEQIDALEKEFERTHYPDVYARERLAQKIT
