# Supplementary material for: The Pax gene family: Highlights from cephalopods
Source: PLoS One. 2017 Mar 2;12(3):e0172719. doi: 10.1371/journal.pone.0172719 (PMC5333810; doi:10.1371/journal.pone.0172719)
Supplement: S1 Alignment — Alignment of the sequences given in S1_Table.xlsx, in fasta format. (FAS) [file pone.0172719.s003.fas]

>PoxN_Crassostrea_gigas|K1R993/1-389 Mollusca_Bivalvia. Complete. Submitted name: Paired box protein Pax-8.
------------------------------------------------------------------------
------------------------------------------------------------------------
------------------------------------------------------------------------
----------------------MDPLQWGQTGVNQLGGVFVNGRPLPEHVRRRIVELAHMGVRPCDISRQLL
VSHGCVSKILTRYYETGSIKPGSIGGSKPK--QVATPYIIKRILDIKRQHPGSFAWEIRDQLLT-----LGI
CDEQNIPS----------------VSSINRILRNSGTFA---------------------------------
LGYNAEDLLGYQSMFGRYQGVPSIAPPPCPEANGFSLAVPGLSYPKLVEQINDDRKDSEQSDD-CDKETEGK
GSSKHNERQKSNKDDDDEFKIEERFPSLAGKIRSVNSANIRNRTSPQHCANDIYDNATTENVDGNKNPVEKT
DDSPNETFLKHRSRHDTYFSTCLTNISSKAAREHSPSALYSSFYHPYARFGATSRGHDVTPYVIPRLCMLPD
GLSAFSNSLLTHTDSKASTYSRSFDSHLLQSSLHMK------------------------------------
------------------------------------------------------------------------
------------------------------------------------------------------------
------------------------------------------------------------------------
------------------------------------------------------------------------
------------------------------------------------------------------------
------------------------------------------------------------------------
------------------------------------------------------------------------
------------------------------------------------------------------------
------------------------------------------------------------------------
------------------------------------------------------------------------
------------------------------------------------------------------------
------------------------------------------------------------------------
------------------------------
>Pon(f)_Pinctada_fucata|pfu_aug1.0_16816.1_54344/1-189 Mollusca_Bivalvia. Fragment. Pon after Morino 2013. Submitted name: Pon.
------------------------------------------------------------------------
------------------------------------------------------------------------
------------------------------------------------------------------------
------------------------------------------------------------------------
--------------------------------QVATPYVIKRIIDIKRQNPASFAWEIRDQLIA-----TGI
CDEHTIPS----------------VSSINRILRNAASFS--------------------------ETYDLPT
DPVPLSHVTQVHSTFPRLPVMMTSLPHSSPITDRFPSSIPGLSYPKMVEQLEPEDEIKTSLENSGEKKVCDC
LVSLLENQLLCDDFQKDTFKDIKDALQVYDFFLYYEHWLTNGGENFRKIKTC--------------------
------------------------------------------------------------------------
------------------------------------------------------------------------
------------------------------------------------------------------------
------------------------------------------------------------------------
------------------------------------------------------------------------
------------------------------------------------------------------------
------------------------------------------------------------------------
------------------------------------------------------------------------
------------------------------------------------------------------------
------------------------------------------------------------------------
------------------------------------------------------------------------
------------------------------------------------------------------------
------------------------------------------------------------------------
------------------------------------------------------------------------
------------------------------
>PoxN_Mytilus_galloprovincialis|Unigene43617_All_[929..24]/1-302 Mollusca_Bivalvia. Complete. Submitted name: Unigene43617_All_[929..24].
------------------------------------------------------------------------
------------------------------------------------------------------------
------------------------------------------------------------------------
-------------------------------GVNQLGGVFVNGRPLPDHVRRRIVELAHMGVRPCDISRQLL
VSHGCVSKILTRYYETGSIKPGSIGGSKPK--QVATPFVIKKILELKRQNPSSFAWEIRDQLLT-----QNI
CDEQTIPS----------------VSSINRILRNAGNLS---------------------------------
---GMFPYQDSYPVMPVAYPMMTSPPIAG--SGTYPFTIPGLSYPKIVEQIDSKDSSDDSNIQTEGAEQIKD
VNCEKPAN-RNSERSEEEFRLEDRFPSLIRTKIENEGKRKNLQENRLKSLPYDYDSFSIAKQSSRLPFQSHH
HSYDLAAQHFSNMSDLYSPETMRRNLHFLQRFHTS-------------------------------------
------------------------------------------------------------------------
------------------------------------------------------------------------
------------------------------------------------------------------------
------------------------------------------------------------------------
------------------------------------------------------------------------
------------------------------------------------------------------------
------------------------------------------------------------------------
------------------------------------------------------------------------
------------------------------------------------------------------------
------------------------------------------------------------------------
------------------------------------------------------------------------
------------------------------------------------------------------------
------------------------------------------------------------------------
------------------------------
>PoxN_Octopus_bimaculoides|Scaffold15584:42867-65908/1-465 Mollusca_Cephalopoda. Complete. Submitted name: Ocbimv22007901m.p . Gene: Ocbimv22007901m.g
------------------------------------------------------------------------
------------------------------------------------------------------------
----------------------------LILPNSFVSNIHLLAPNPTILTEFFVKFLHQTFLSCRHRRRRRR
RRRRRRHQLLLLLFNPRSALYRYPLSHQCQTGVNQLGGVFVNGRPLPDHIRRRIVELAQMGVRPCDISRQLL
VSHGCVSKILTRFYETGSIKPGSIGGSKPKVRQVATPLVVRKILNFKQENPSIFAWEIRDRLLA-----QRI
CDEQSIPS----------------VSSINRILRNANAFVGGDCDSPSSGLSQQSLSLQSPKCFMAAATASTS
NIPARPGSNPSGPGLPPTAGLATAALFPHPAYTNNFLPIPGLSYPKLVQVCSNGSSTNGGSMEVECSTSPSP
RDSTGSDKDVDINNGEDDSPMPTKRKSSHITSDGGTDDETPSRVMSSSDSSKKTDPDIELCSTESPLAKRRK
LTSHKLDIKAEKSDLPNFGAAYRFPLCAGPQFFYPPVLSYPYLTSSLSNTSHLMSASGFAWSSAFPSLLAHS
ANHVPPGKSP--------------------------------------------------------------
------------------------------------------------------------------------
------------------------------------------------------------------------
------------------------------------------------------------------------
------------------------------------------------------------------------
------------------------------------------------------------------------
------------------------------------------------------------------------
------------------------------------------------------------------------
------------------------------------------------------------------------
------------------------------------------------------------------------
------------------------------------------------------------------------
------------------------------------------------------------------------
------------------------------------------------------------------------
------------------------------
>PoxN_Arion_vulgaris|A0A0B7A5F8/1-222 Mollusca_Gastropoda. Complete. Submitted name: Uncharacterized protein. Gene: ORF97991
------------------------------------------------------------------------
------------------------------------------------------------------------
------------------------------------------------------------------------
------------------------MPHTGQTGVNQLGGVFVNGRPLPEHIRHRIVELAQMGIRPCDISRQLL
VSHGCVSKILTRFYETGSIKPGSIGGSKPKVRQVATPHVVKKILDLKQQNPSIFAWEIRDQLLA-----LRV
CDETTIPS----------------VSSINRILRNAASTS---------------------------------
ADITSVSPGYDVMCRLTGAYPPILPMTSYQQSWYTPLTVPGLSYPRLVQPLTSDALSNVLNPD-ITSDTSTT
TITRLKSKQHGLQ-----------------------------------------------------------
------------------------------------------------------------------------
------------------------------------------------------------------------
------------------------------------------------------------------------
------------------------------------------------------------------------
------------------------------------------------------------------------
------------------------------------------------------------------------
------------------------------------------------------------------------
------------------------------------------------------------------------
------------------------------------------------------------------------
------------------------------------------------------------------------
------------------------------------------------------------------------
------------------------------------------------------------------------
------------------------------------------------------------------------
------------------------------------------------------------------------
------------------------------
>PoxN_Capitella_teleta|R7UF83/1-199 Annelida_Polychaeta. Complete. Submitted name: Uncharacterized protein. Gene: CAPTEDRAFT_166874
------------------------------------------------------------------------
------------------------------------------------------------------------
------------------------------------------------------------------------
------------------------MPHTGQTGVNQLGGVFVNGRPLPDSVRRRIVELALLGVRPCDISRQLL
VSHGCVSKILTRFYETGSIKPGAIGGGKPKSR-VATPYVVKRILAFKQSNPSLFAWEIRDQLLA-----LGI
CDHQSIPS----------------VSSINRILRNTPSVH--------------------PNEASLLWGPWQP
LWSAFNALPRTASSLHHFPNCSDAHETTEREEETGSPKLTDFSIDKILK-----------------------
------------------------------------------------------------------------
------------------------------------------------------------------------
------------------------------------------------------------------------
------------------------------------------------------------------------
------------------------------------------------------------------------
------------------------------------------------------------------------
------------------------------------------------------------------------
------------------------------------------------------------------------
------------------------------------------------------------------------
------------------------------------------------------------------------
------------------------------------------------------------------------
------------------------------------------------------------------------
------------------------------------------------------------------------
------------------------------------------------------------------------
------------------------------------------------------------------------
------------------------------
>PoxN(f)_Lottia_gigantea|V3ZWA2/1-131 Mollusca_Gastropoda. Fragment. Submitted name: Uncharacterized protein. Gene: LOTGIDRAFT_99097
------------------------------------------------------------------------
------------------------------------------------------------------------
------------------------------------------------------------------------
---------------------------SGQTGVNQLGGVFVNGRPLPDQVRRRIVELAQMGVRPCDISRQLL
VSHGCVSKILTRFYETGSIKPGSIGGSKPK--QVATPLVVRKILELKQQNPSIFAWEIRDQLLA-----QTV
CDDNTIPS----------------VSSINRILRNASM-----------------------------------
------------------------------------------------------------------------
------------------------------------------------------------------------
------------------------------------------------------------------------
------------------------------------------------------------------------
------------------------------------------------------------------------
------------------------------------------------------------------------
------------------------------------------------------------------------
------------------------------------------------------------------------
------------------------------------------------------------------------
------------------------------------------------------------------------
------------------------------------------------------------------------
------------------------------------------------------------------------
------------------------------------------------------------------------
------------------------------------------------------------------------
------------------------------------------------------------------------
------------------------------------------------------------------------
------------------------------
>eyg_Lottia_gigantea|A0A0B6VJL1/1-366 Mollusca_Gastropoda. Fragment. Submitted name: Paired box 6 protein. Gene: LgiPax6
------------------------------------------------------------------------
------------------------------------------------------------------------
------------------------------------------------------------------------
------------------------------------------------------------------------
---MTFIDISDRLYDPMTLRCNNIGGSKPK---VATPGVVTKIEMLKRENPTMFAWEIRDRLLE-----DSI
CQPSNVPS----------------VSSINRILRNRSAER---------------------------------
------------------------------------------------------------------------
---------------------------------------------------------------AAAEYAKMA
SHVFQPIYNPWWGS-------------------PVLPSPVPPTLAPSVYRKP-----DSSWNVDQKDQSNDS
SDEAERKSPE----------------------------------------VPNENRQKL-RRNRTTFCQSQL
EVLE-QEFLKTHYPGVATREDLAVKTGLSEARVQVWFSNRRA----KWRRNERLKIIQGSTQYMLRYPPCLN
MTTNRPINLSHLQPPSHSPIIDQNSNNLNQSDRLNTNKMAVEPDTYIPLKLIQPEHKNLKLGSEKSAFVPIK
RPFEDEKNNESLSLTSKTPSPSLSPCHSPNLDVSSISPLTFDSSLTIDISNKDSD-----------------
------------------------------------------------------------------------
------------------------------------------------------------------------
------------------------------------------------------------------------
------------------------------------------------------------------------
------------------------------------------------------------------------
------------------------------------------------------------------------
------------------------------------------------------------------------
------------------------------------------------------------------------
------------------------------------------------------------------------
------------------------------
>eyg_Crassostrea_gigas|K1QWY6/1-360 Mollusca_Bivalvia. Complete. Submitted name: Paired box protein Pax-6. Gene: CGI_10020873
------------------------------------------------------------------------
------------------------------------------------------------------------
-------MKLHENAPNLMSGFSSNSASPSGVGNDVAGKAALFRPYALPPSPSVRYLDR------TSPLPPVA
HR--------VMWAPYIDSVIGNRRST---------------------------------------------
-----------------------IGGSKPK---VATPTVVMKIEEYKSGNPTIFAWEIRDKLLK-----EGI
CTQSNLPS----------------VSSINRIIRNRAADR---------------------------------
------------------------------------------------------------------------
---------------------------------------------------------------TAMAYARML
NNSLYQFPPPAPPLWSSMLSFP--DPSTIYRPQHRSEEHTEMFKATQEF--------EPVCSEEEKEI--TS
KDTCTPK--------------------------------EDEETET----STSKLR-----RNRTTFTSQQL
DLLE-QSFQKAHYPGVQTREELATKTNLSEARVQVWFSNRRA----KWRRSQRFTFLHQTTYPVLPAF-PSI
SLADGVRFSSFQTDARFMNKPSDISFSEEHDV-IGSKESAFRRLKYPEERKSV-------------------
------------------------------------------------------------------------
------------------------------------------------------------------------
------------------------------------------------------------------------
------------------------------------------------------------------------
------------------------------------------------------------------------
------------------------------------------------------------------------
------------------------------------------------------------------------
------------------------------------------------------------------------
------------------------------------------------------------------------
------------------------------------------------------------------------
------------------------------
>eyg.1_Pinctada_fucata|pfu_aug1.0_8418.1_67856/1-359 Mollusca_Bivalvia. Complete. Submitted name: eyg_allele1.
------------------------------------------------------------------------
------------------------------------------------------------------------
-----------------MDP--LSSVS--------------FRLPSLPRT-VIKYPDVPPPAAISGYAPPLT
TPNPMVHSSSPIWAPYYNPVVQLRRNT---------------------------------------------
-----------------------IGGSKPK---VATPVVVAKIEEYKRDNPTIFAWEIRDKLLA-----DGI
CTQCNLPS----------------VSSINRILRNRAADR---------------------------------
------------------------------------------------------------------------
---------------------------------------------------------------AAIAYARIV
EHSFLPMPYP-PPVWQSPL-YPINEP--LYIPSTSQRPIGPSPEKIETDKR------EDTIKERTSLPESTE
QEVVT---------------------------------ADDSDTETDDSFSSQKLR-----RNRTTFTSEQL
DILE-REFEKTHYPGINTREELATKTKLSEARVQVWFSNRRA----KWRRTQRFSFLHNTTRALFSAYSPNS
LVTSLDRDHSTILDRRVGVDDSPYDNKSKSVPSMGSEHSAFDRISSPG----DTDSE-NVEKE---------
------------------------------------------------------------------------
------------------------------------------------------------------------
------------------------------------------------------------------------
------------------------------------------------------------------------
------------------------------------------------------------------------
------------------------------------------------------------------------
------------------------------------------------------------------------
------------------------------------------------------------------------
------------------------------------------------------------------------
------------------------------------------------------------------------
------------------------------
>eyg.2_Pinctada_fucata|pfu_aug1.0_28617.1_26433/1-278 Mollusca_Bivalvia. Complete. Submitted name: eyg_allele2.
------------------------------------------------------------------------
------------------------------------------------------------------------
------------------------------------------------------------------------
------------------------------------------------------------------------
---------------------------------NHIGD-KLKIECDCHKLYVVFS--------I-----SGI
CTQCNLPS----------------VSSINRILRNRAADR---------------------------------
------------------------------------------------------------------------
---------------------------------------------------------------AAIAYARIV
EHSFLPMPYP-PPVWQSPL-YPINEP--LYIPSTSQRPIGPSPEKIETDKR------EDTTKERTSLPESTE
QEVVT---------------------------------ADDSDTETDDSFSSQKLR-----RNRTTFTSEQL
DILE-REFEKTHYPGINTREELATKTKLSEARVQVWFSNRRA----KWRRTQRFSFLHNTTRALFSAYSPNS
LVTSLDRDHSTILDRRVGVEDSPYDTKSKSVPSMGSEHSAFDRISSPG----DTDSE-NVDKE---------
------------------------------------------------------------------------
------------------------------------------------------------------------
------------------------------------------------------------------------
------------------------------------------------------------------------
------------------------------------------------------------------------
------------------------------------------------------------------------
------------------------------------------------------------------------
------------------------------------------------------------------------
------------------------------------------------------------------------
------------------------------------------------------------------------
------------------------------
>Pax6B_Dugesia_japonica|Q8T392/1-579 Platyhelminthes_Rhabditophora. Complete. Submitted name: Pax-6B protein. Gene: pax-6B
------------------------------------------------------------------------
------------------------------------------------------------------------
------------------------------------------------------------------------
---------MVFSNCSEENMKINRKLRKGHSGINQLGGMFVNGRPLPDVTRQRIIELSQSGARPCDISRILQ
VSNGCVSKILCRYYGTGSIKPKAIGGSKPR---VATNTVVRKVTIYKQESPSMFAWEIRDRLLQ-----DGV
CNQDNLPS----------------ISSINRILRSLANES---------------------------------
------------------------------------------------------------------------
-----------------------PSSNQTFKSTLSNSHQLSLVSQNNGASSCLPQYDSFNTTANNNFNLLNT
PSNFINTWPPTSAPPVFPNWYSQTGISSLCHSTLFGYNTPNYYSAHFSDYSSSQISFEDS-KARLIANSNHE
SIRDSTMKSLFTPESGIVNSLKMNNDKIS-----DFNSDRESETERRYSNPESKINKKSQ-RSRTSFTNDQI
NLLE-KEFERTHYPDVFSREKLSQNLKVAETRIQVWFSNRRA----KWRREEKSEENNLPNGMIHSDISNIE
PGSGVSATSNDSIINTNTNFFSDCFRGNFPSMTEDIRNRGNSFGSSLFQPPIGWYNTESFSKLNPEQDSYKL
NLFPCCKPFSRPPNPFYITPDPNISHNKIDNKSHKRENSPNEFNQSYTNFFYQNLDQTKSLSTIGQEFQRKS
SPVEDSNSSFQSPKWWSNNSMNNDHYEQVYPA----------------------------------------
------------------------------------------------------------------------
------------------------------------------------------------------------
------------------------------------------------------------------------
------------------------------------------------------------------------
------------------------------------------------------------------------
------------------------------------------------------------------------
------------------------------------------------------------------------
------------------------------------------------------------------------
------------------------------
>Pax6B_Girardia_tigrina|O96756/1-577 Platyhelminthes_Rhabditophora. Complete. Submitted name: DtPax-6 protein. Gene: dtPax-6
------------------------------------------------------------------------
------------------------------------------------------------------------
------------------------------------------------------------------------
---------MVFSNCSEENMKINRKLRKGHSGINQLGGIFVNGRPLPDVTRQRIIELSQSGARPCDISRILQ
VSNGCVSKILCRYYETGSIKPKAIGGSKPR---VATNTVVRKVTIYKQESPSMFAWEIRDRPLQ-----DGV
CNQDNLPS----------------ISSINRILRSLANES---------------------------------
------------------------------------------------------------------------
-----------------------PSSNQTFKSSLSNSHQLSLSNQSNGTNSCLPQYEPFNSSTNNNFNLLHT
PSTFINIWSPSNAPPVFPNWYSQSGISSLCHSTLFGYNTPNYYSAHFPDYSSSQIGFEDS-KNRLLTNSGHD
SLRDSTMKSLLQSETGLPNGLKVNSEKIS-----DFNSDRESENDRRYSNTESKLSKKSQ-RSRTSFTNDQI
NLLE-KEFERTHYPDVFSREKLSQNLKVAETRIQVWFSNRRA----KWRREEKSEENNMSNVMARSEMSNME
PTSGVSAASNDSILNTNTNFFSDCFRGNFTSMTDDIRSSWNTFGTSLFQPPIGWYNSDSFGKLNQEQDSYKL
SLFPCCKPFTRPLNSLYIPPDANLPH-KIEGKLNKRENSPNEFNQSYTNFFYQNLDQTKSLSTVSQEFQRKS
SPVDDSNSSFQSPKWWPNNAIN-DHYEQVYPA----------------------------------------
------------------------------------------------------------------------
------------------------------------------------------------------------
------------------------------------------------------------------------
------------------------------------------------------------------------
------------------------------------------------------------------------
------------------------------------------------------------------------
------------------------------------------------------------------------
------------------------------------------------------------------------
------------------------------
>Pax6_Dugesia_japonica|O97038/1-550 Platyhelminthes_Rhabditophora. Complete. Submitted name: DjPax-6. Gene: DjPax-6
------------------------------------------------------------------------
------------------------------------------------------------------------
------------------------------------------------------------------------
-----------MTESNEDEIKNKKKVKRGHSGINQLGGMFVNGRPLPDSTRQRIVELAHSGARPCDISRILQ
VSNGCVSKILCRYYETGSIRPKAIGGSKPR---VATSSVVSKIAAYKRECPSIFSWEIRDRLLQ-----EGV
CNQDNIPS----------------VSSINRVLRSLSNE----------------------------------
------------------------------------------------------------------------
------------------------------------------------------------NQRHLVAATGMY
DKLSLLSGQPWSTAAAHAAWYSSAAAAHGYASSTFPNCGAYGGLTGIGIINGMSTAHAVASINQSNSGVNNY
HVQSTTDSSDKLKSEKYSESIAHSESNASSEPGNEYMSGVKSENDD----MRIKLKRKLQ-RNRTSFSTDQL
DSLE-KEFERTHYPDVFAREKLADKISLPEARIQVWFSNRRA----KWRREEKLRRQRQNLMLGSSGTSSTA
ETNVTTNGNTQCLSTTGQNSMGFSGIADIRNQFGDVGMQTPSLSAVAAAGMYHSAVASAADQYAKSAGLPNL
SQSSINSPYSYMANLQSRSSGSQIDLPNVTSNSNSFYNPGSVYPPSLFQGVMRGYDTIGYPKYPTAMF----
PGSLESNSNINAAGFLANNMSTNSAKPDYDFSAFNR------TSNYWTPVA---------------------
------------------------------------------------------------------------
------------------------------------------------------------------------
------------------------------------------------------------------------
------------------------------------------------------------------------
------------------------------------------------------------------------
------------------------------------------------------------------------
------------------------------------------------------------------------
------------------------------------------------------------------------
------------------------------
>Pax6(f)_Brachionus_plicatilis|A7WPL8/1-336 Rotifera_Monogononta. Fragment. Submitted name: Pax-6 transcription factor. Gene: pax-6
------------------------------------------------------------------------
------------------------------------------------------------------------
-----------------------------------------------------MVTQIYSTPNPTSSSSSSA
SSTSSTSSTSSTSSNQHMHSSTLRNNNEGHSGVNQLGGVFVNGRPLPDGTRQKIVELAHQGARPCDISRMLQ
VSNGCVSKILSRYYETGSIKPRAIGGSKPR---VATSDVVAKIAGYKRECPSIFAWEIRDRLLN-----ENV
CNQDNIPS----------------VSSINRVLRNLASKS---------------------------------
------------------------------------------------------------------------
-------------------------------------------------FDSSPTASSSNGPSTAQADTNVY
DKLRMLNNTQPWSAAHPSAWYVPPTMAMFSMNAQTSPSSHYQDQYHMNNSELAEC-----------------
----------------KKEDLDSSNLNSEIDDDESAGFGTAADMDEE-TQARLRLKRKLQ-RNRTSFSQEQI
DALE-KEFERTHYPDVYARERLAQKIT---------------------------------------------
------------------------------------------------------------------------
------------------------------------------------------------------------
------------------------------------------------------------------------
------------------------------------------------------------------------
------------------------------------------------------------------------
------------------------------------------------------------------------
------------------------------------------------------------------------
------------------------------------------------------------------------
------------------------------------------------------------------------
------------------------------------------------------------------------
------------------------------------------------------------------------
------------------------------
>Pax6_Mytilus_galloprovincialis|CL16191.Contig1_All_[203..730]/1-175 Mollusca_Bivalvia. Complete. Submitted name: CL16191.Contig1_All_[203..730].
------------------------------------------------------------------------
------------------------------------------------------------------------
-----------------------------------------------------MTTAIEDNTNPNVMPSKDE
DSSGNSVGSPDTGNNSLNNGTKKPRTKRGHSGVNQLGGVFVNGRPLPDSTRQRIVELAHSGARPCDISRILQ
VSNGCVSKILGRYYETGSIRPRAIGGSKPR---VATNDVVTKIAQYKRECPSIFAWEIRDRLLS-----EGC
CNQETIPS----------------VSTIISRFYSIV------------------------------------
------------------------------------------------------------------------
------------------------------------------------------------------------
------------------------------------------------------------------------
------------------------------------------------------------------------
------------------------------------------------------------------------
------------------------------------------------------------------------
------------------------------------------------------------------------
------------------------------------------------------------------------
------------------------------------------------------------------------
------------------------------------------------------------------------
------------------------------------------------------------------------
------------------------------------------------------------------------
------------------------------------------------------------------------
------------------------------------------------------------------------
------------------------------------------------------------------------
------------------------------------------------------------------------
------------------------------
>Pax6(f)_Mytilus_galloprovincialis|CL16191.Contig2_All_[1..435]/1-145 Mollusca_Bivalvia. Fragment, nearly identical and included into CL16191.Contig1_All_[203..730]. Submitted name: CL16191.Contig2_All_[1..435].
------------------------------------------------------------------------
------------------------------------------------------------------------
------------------------------------------------------------------------
-----------EKQNTWSVSKDFVFYFSGHSGVNQLGGVFVNGRPLPDSTRQRIVELAHSGARPCDISRILQ
VSNGCVSKILGRYYETGSIRPRAIGGSKPR---VATNDVVTKIAQYKRECPSIFAWEIRDRLLS-----EGC
CNQETIPS----------------VSTIISRFYSIV------------------------------------
------------------------------------------------------------------------
------------------------------------------------------------------------
------------------------------------------------------------------------
------------------------------------------------------------------------
------------------------------------------------------------------------
------------------------------------------------------------------------
------------------------------------------------------------------------
------------------------------------------------------------------------
------------------------------------------------------------------------
------------------------------------------------------------------------
------------------------------------------------------------------------
------------------------------------------------------------------------
------------------------------------------------------------------------
------------------------------------------------------------------------
------------------------------------------------------------------------
------------------------------------------------------------------------
------------------------------
>Pax6_Mytilus_galloprovincialis|Unigene25062_All_[203..1645]/1-480 Mollusca_Bivalvia. Complete. Submitted name: Unigene25062_All_[203..1645].
------------------------------------------------------------------------
------------------------------------------------------------------------
-----------------------------------------------------MTTAIEDNTNPNVMPSKDE
DSSGNSVGSPDTGNNSLNNGTKKPRTKRGHSGVNQLGGVFVNGRPLPDSTRQRIVELAHSGARPCDISRILQ
VSNGCVSKILGRYYETGSIRPRAIGGSKPR---VATNDVVTKIAQYKRECPSIFAWEIRDRLLS-----EGC
CNQETIPS----------------VSSINRVLRNLATEN---------------------------------
------------------------------------------------------------------------
-------------------------------------------------------------QKFMGQSA-MY
DKLGLINGQAW---HRPNPWYASNMHGMPGIHTPSVYPSHQSAPSL-TEKK-------------------NI
DGVHSSSESNNSEGQNG-------------------------EADE---QLRMRLKRKLQ-RNRTSFTATQI
EALE-KEFERTHYPDVFARERLAQKIDLPEARIQVWFSNRRA----KWRREEKLRNQRRDIPNGAPRLQVNG
GFPNGMYPSIHQPIGTMA-DSYSSM----------TMPTA-SYSLSNN-LSANPACLQSSNASSYSCMIPE-
---------------------------------------YSS---RGYDPLSLS-YSRPSCNPAS-GMQSQL
T-HSSHNG-ASTGLISPGVSVPIQVPGGGHP-DM-GSHMGAMTSQYWPRLQ---------------------
------------------------------------------------------------------------
------------------------------------------------------------------------
------------------------------------------------------------------------
------------------------------------------------------------------------
------------------------------------------------------------------------
------------------------------------------------------------------------
------------------------------------------------------------------------
------------------------------------------------------------------------
------------------------------
>Pax6_Crassostrea_gigas|K1QCD5/1-481 Mollusca_Bivalvia. Complete. Submitted name: Paired box protein Pax-6. Gene: CGI_10027695
------------------------------------------------------------------------
------------------------------------------------------------------------
----------------------------------------------------------------MFVSLTDD
DTASNSVGSPDVDSPN----SKKSRQKRGHSGVNQLGGVFVNGRPLPDSTRQRIVELAHSGARPCDISRILQ
VSNGCVSKILGRYYETGSIRPRAIGGSKPR---VATPEVVGKIAQYKRECPSIFAWEIRDRLLS-----EGC
CNQDNIPSISSVNLVLRNLAKEDQVSSINRVLRNLASEN---------------------------------
------------------------------------------------------------------------
-------------------------------------------------------------QKVMGQGA-MY
DKLGLLNGQNW---PRTNPWYATNM-GVPGL-PPSAY-THQPTPTLGMEKK-------------------NN
D--GSSSESNQSEGQNN-------------------------ETDE---QLRLRLKRKLQ-RNRTSFTAAQI
EALE-KEFERTHYPDVFARERLSQKIDLPEARIQVWFSNRRA----KWRREEKLRNQRREVANGATRLPING
GFTNGMYPTIHQQIGTMAADTYS------------SMPTMPSYTLSSNNIQANPACLQSSNASSYSCMIPE-
---------------------------------------YAP---RSYDPLSLSNYPRPSCNPAA-GMQSHM
T-HNNHPSAASTGLISPGVSVPIQVPGGGPQ-DMGGHHMGAMASQYWRGLQ---------------------
------------------------------------------------------------------------
------------------------------------------------------------------------
------------------------------------------------------------------------
------------------------------------------------------------------------
------------------------------------------------------------------------
------------------------------------------------------------------------
------------------------------------------------------------------------
------------------------------------------------------------------------
------------------------------
>Pax6(f)_Lottia_gigantea|V3ZQV3/1-390 Mollusca_Gastropoda. Fragment. Submitted name: Uncharacterized protein. Gene: LOTGIDRAFT_133720
------------------------------------------------------------------------
------------------------------------------------------------------------
------------------------------------------------------------------------
----------------------------GHSGVNQLGGVFVNGRPLPDSTRQRIVELAHSGARPCDISRILQ
VSNGCVSKILGRYYETGSIRPRAIGGSKPR---VATGDVCSKVAQYKRECPSIFAWEIRDRLLA-----DGV
CNQETIPS----------------VSSINRVLRNLTCDN---------------------------------
------------------------------------------------------------------------
-------------------------------------------------------------QKIMGQGS-MY
DKLGLLNGQSW---PRPNPWYSTGM-SMGGLGHPGGYPTPTHPNNEN-------------------------
-GGGGSPGSPSDGPKNG-------------------------ETDE---QMRMRLKRKLQ-RNRTSFTASQI
ESLE-KEFERTHYPDVFARERLAQKIDLPEARIQVWFSNRRA----KWRREEKLRSQRREVVNGATRLPINS
SFTNNMYPSIHQPIASMT-ETYS------------SIPQVPSYSFSNS-FATNPACLQSSSSGSYSCMLPD-
---------------------------------------YSS---RNYDALSLSNYSRPTCNPSN----SHM
PSHMNSNS-ASTGKS---------------------------------------------------------
------------------------------------------------------------------------
------------------------------------------------------------------------
------------------------------------------------------------------------
------------------------------------------------------------------------
------------------------------------------------------------------------
------------------------------------------------------------------------
------------------------------------------------------------------------
------------------------------------------------------------------------
------------------------------
>Pax6_Terebratalia_transversa|F1D8E3/1-433 Brachiopoda_Rhynchonelliformea. Complete. Submitted name: Pax6. Gene: Pax6
------------------------------------------------------------------------
------------------------------------------------------------------------
------------------------------------------------------------------------
-------------------MSPELAGHKGHSGVNQLGGVFVNGRPLPDSTRQRIVELAHSGARPCDISRILQ
VSNGCVSKILGRYYETGSIRPRAIGGSKPR---VATPEVVQKIAHYKRECPSIFAWEIRDRLLQ-----ETV
CSQENIPS----------------VSSINRVLRNLTTDN---------------------------------
------------------------------------------------------------------------
-------------------------------------------------------------QKGMHPGA-MY
DKLGLLNGQPW---PRHNPWYPGPGGMPPLSGSNQYNLTPSPTPAAMETKK-------------------ET
AGSDSNPETPQNG-----------------------------ESDE---QMRMRLKRKLQ-RNRTSFTNSQI
EALE-KEFERTHYPDVFARERLAQKIDLPEARIQVWFSNRRA----KWRREEKLRNQRREAANGTSRIPINS
SFPNTWHPAIH--GATLS-ESQTP---------YSSLP-MPSYSLANN--MPNSACLQTSNTSSYSCMIPE-
----------------------------------YKPLDYISGSSRSYDPLNFTSYSRPPCNAVN-NISS--
--HQNS----STGLISPGVSVPVQVPGGP-MD--------SMAAQYWSRIQ---------------------
------------------------------------------------------------------------
------------------------------------------------------------------------
------------------------------------------------------------------------
------------------------------------------------------------------------
------------------------------------------------------------------------
------------------------------------------------------------------------
------------------------------------------------------------------------
------------------------------------------------------------------------
------------------------------
>Pax6_Lineus_sanguineus|Q25411/1-370 Nemertea_Anopla. Complete. Submitted name: Pax6-like protein. Gene: Pax6
------------------------------------------------------------------------
------------------------------------------------------------------------
------------------------------------------------------MERSKKCTAAQDRIAYNA
MPRQLSNLFMPSFLHFSLLPLMSTFPSAGHSGVNQLGGVFVNGRPLPDSTRQRIVELAHSGARPCDISRILQ
VSNGCVTKILGRYYETGSIRPRAIGGSKPR---VATPEVVGKIAHYKRECPSIFAWEIRDRLLS-----DAV
CNQDNIPS----------------VSSINRVLRNLASEN---------------------------------
------------------------------------------------------------------------
-------------------------------------------------------------QKQLGQSS-MY
DKLGLLNGQACRGLIRGT--HRTLTAMTGLTAHHPQYPPQPQPPPISPTKK-------------------ES
DGHSSA-DSHSGDTPNGN------------------------ESEE---QMRIRLKRKLQ-RNRTSFTNAQI
EALE-KEFERTHYPDVFARERLAQKIDLPEARIQVWFSNRRA----KWRREEKLRNQRRDAANGGSRIPINS
SFPNSMYPSIHQPIATMG-ETYR-------------------------------------------------
------------------------------------------------------------------------
------------------------------------------------------------------------
------------------------------------------------------------------------
------------------------------------------------------------------------
------------------------------------------------------------------------
------------------------------------------------------------------------
------------------------------------------------------------------------
------------------------------------------------------------------------
------------------------------------------------------------------------
------------------------------------------------------------------------
------------------------------
>Pax6_Platynereis_dumerilii|Q2WBY2/1-449 Annelida_Polychaeta. Complete. Submitted name: Pax6 protein. Gene: pax6
------------------------------------------------------------------------
------------------------------------------------------------------------
------------------------------------------------------------MFKIQPTENNPG
PGTGSENSNGSLPSVKDEDVSKNARPKRGHSGVNQLGGVFVNGRPLPDSTRQRIVELAHSGARPCDISRILQ
VSNGCVSKILGRYYETGSIRPRAIGGSKPR---VATPEVVNKVAQYKRECPSIFAWEIRDRLLS-----EGV
CNQDDIPS----------------VSSINRVLRNLASET---------------------------------
------------------------------------------------------------------------
-------------------------------------------------------------QKTTLSQNPMY
DKLGFLNGQAW---PRTNPWYAPNAPMHGLSMSPPY--QPPNPPIPPPEKK-------------------DS
ASTGSS----GSDNPNCD--------------------------EE---QMRMRLKRKLQ-RNRTSFTNAQI
EALE-KEFERTHYPDVFTRERLAKKFDIDETRIQVWFSNRRA----KWRREEKLRQQRREAANGGNHIPINS
SFPNSMYPSIHQPIVSMP-DSYNSGFGS-----FSSMPPMPTYTLSNN-IAPNPACLQSSNTSSYSCMIPA-
-------------------------------------MDCSS-AARGYDPLSLSSYSRPACNPNTPGLQGHM
S-HSANG--ASAGLPFYAF-----------------------------------------------------
------------------------------------------------------------------------
------------------------------------------------------------------------
------------------------------------------------------------------------
------------------------------------------------------------------------
------------------------------------------------------------------------
------------------------------------------------------------------------
------------------------------------------------------------------------
------------------------------------------------------------------------
------------------------------
>Pax6B(f)_Helobdella_sp|A2TNB0/1-432 Annelida_Clitellata. Fragment. Submitted name: Paired box 6B transcription factor. Gene: Pax6B
------------------------------------------------------------------------
------------------------------------------------------------------------
------------------------------------------------------------------------
------------------------------SGVNQLGGVFVNGRPLPDSTRQRIVELAHSGARPCDISRILQ
VSNGCVSKILGRYYETGSIRPRAIGGSKPR---VATPEVVNKIAQYKGECPSIFAWEIRDRLLS-----ECL
CTQENIPS----------------VSSINRVLRNLTSET---------------------------------
------------------------------------------------------------------------
-------------------------------------------------------------HKSQLNQGQMY
EKFSLFGGQAW--HRATNPWYSSTAAPMHPISMATQHQLTNSAFYNSFEKKGLLS-----------------
--------------------KRKPEEDALTSNESCDSSPRANETDE---QMRMRLKRKLQ-RNRTSFTTQQI
EDLE-KEFEKTHYPDVFARERLAQKLDLPEARIQVWFSNRRA----KWRREEKLRNQRRDVDGSGGRG--SN
SFNPSMYSSIHQPLPTMP-ETYR-----------YPDCMPPSYSITSN-LVQNPTCLQ---HVNPVPTYP--
---------------------------------------YV-GQSRGYEHLTLTGYSRSSCNSNI-----HP
PPPSNGTG-----LISPGVSVPLQVPGTAPHFHDLNSSMVSMTSQYWPRL----------------------
------------------------------------------------------------------------
------------------------------------------------------------------------
------------------------------------------------------------------------
------------------------------------------------------------------------
------------------------------------------------------------------------
------------------------------------------------------------------------
------------------------------------------------------------------------
------------------------------------------------------------------------
------------------------------
>Pax6B(f)_Helobdella_robusta|T1G400/1-418 Annelida_Clitellata. Complete? Flagged as complete, but also non terminal residue in Uniprot. Submitted name: Uncharacterized protein. Gene: HELRODRAFT_80374
------------------------------------------------------------------------
------------------------------------------------------------------------
------------------------------------------------------------------------
----------------------------GHSGVNQLGGVFVNGRPLPDSTRQRIVELAHSGARPCDISRILQ
VSNGCVSKILGRYYETGSIRPRAIGGSKPR---VATPEVVNKIAQYKRECPSIFAWEIRDRLLS-----ECL
CTQENIPS----------------VKKKNNWLSNTQLTN---------------------------------
------------------------------------------------------------------------
-------------------------------------------------------------KQITNQTTYLQ
LAT-----------KKKLTLAQNNNKQTPTHNLPHTQTDRHTQANRHTDTHTHT------------------
--------------------------DALTSNESCDSSPRANETDE---QMRMRLKRKLQ-RNRTSFTTQQI
EDLE-KEFEKTHYPDVFARERLAQKLDLPEARIQVWFSNRRA----KWRREEKLRNQRRDW----GRG--SN
SFNPSMYSSIHQPLPTMP-ETYR-----------YPDCMPPSYSITSN-LVQNPTCLQ---HVNPVPTYP--
---------------------------------------YV-GQSRGYEHLTLTGYSRSSCNSNI-----HP
PPPSNAPV-FFICLISPGVSVPLQVPGTAPHFHDLNSSMVSMTSQYWPRL----------------------
------------------------------------------------------------------------
------------------------------------------------------------------------
------------------------------------------------------------------------
------------------------------------------------------------------------
------------------------------------------------------------------------
------------------------------------------------------------------------
------------------------------------------------------------------------
------------------------------------------------------------------------
------------------------------
>Pax6_Euprymna_scolopes|Q8MUR8/1-503 Mollusca_Cephalopoda. Complete. Submitted name: Pax-6 protein.
------------------------------------------------------------------------
------------------------------------------------------------------------
----------------------------------------------MKNTTENHQHSVSHDTNSTSLNSSGA
SPNEQSPTAWKWSTNPVITEESPRDKPTGHSGVNQLGGVFVNGRPLPDSTRQRIVELAHSGARPCDISRILQ
VSNGCVSKILGRYYETGSIRPRAIGGSKPR---VATPEVVQKIAQFKRECPSIFAWEIRDRLLS-----EGV
CTQDNIPS----------------VSSINRVLRNLASEN---------------------------------
------------------------------------------------------------------------
-------------------------------------------------------------QKVLGQGTTMY
DKLGLLNGQAW---PRPNPWYAPNASMAGLSAPSSY--TQPNAPSAVSGKK-------------------EM
ENLSTSSDNGQGDGSQNG------------------------ETDE---QMRIRLKRKLQ-RNRTSFTAAQI
EALE-KEFERTHYPDVFARERLAQKIDLPEARIQVWFSNRRA----KWRREEKLRNQRREAANGSTRLPINS
SFPHSMYPTINQPLASMA-ESYRDLKGWDVASGLGSMPTVPNYSLSNN-ITGNPACLQ-SNASSYSCMLPD-
---------------------------------------YVSGTARSYDPLSLSNYSRSSCNPAA-GMQSHM
PPHSTNGG--STGLISPGVSVPIQVPGGGPQ-DMSTHHMSSMASQYWPRLQ---------------------
------------------------------------------------------------------------
------------------------------------------------------------------------
------------------------------------------------------------------------
------------------------------------------------------------------------
------------------------------------------------------------------------
------------------------------------------------------------------------
------------------------------------------------------------------------
------------------------------------------------------------------------
------------------------------
>Pax6_Octopus_bimaculoides|Scaffold183397:4017-6471/1-195 Mollusca_Cephalopoda. Complete. Submitted name: Ocbimv22011111m.p. Gene: Ocbimv22007901m.g
------------------------------------------------------------------------
------------------------------------------------------------------------
------------------------------------------------------------------------
-------------------------DDAGHSGVNQLGGVFVNGRPLPDSTRQRIVELAHSGARPCDISRILQ
VSNGCVSKILGRYYETGSIRPRAIGGSKPR---VATPEVVQKIAQFKRECPSIFAWEIRDRLLS-----EGV
CTQDNIPS----------------VSSINRVLRNLASEN---------------------------------
------------------------------------------------------------------------
-------------------------------------------------------------QKVIGQGT-MY
DKLGLLNGQAW---PRPNPWYAPNASMAGLSAPTSYAA-QPNPTASVASKKGEYM-----------------
------------------------------------------------------------------------
------------------------------------------------------------------------
------------------------------------------------------------------------
------------------------------------------------------------------------
------------------------------------------------------------------------
------------------------------------------------------------------------
------------------------------------------------------------------------
------------------------------------------------------------------------
------------------------------------------------------------------------
------------------------------------------------------------------------
------------------------------------------------------------------------
------------------------------------------------------------------------
------------------------------------------------------------------------
------------------------------
>Pax6_Idiosepius_paradoxus|L8AXG0/1-459 Mollusca_Cephalopoda. Complete. "Authentic sequence" after Yoshida & al. (2014), but see E286 instead of R in homeodomain. Submitted name: Pax-6 authentic variant. Gene: Pax-6
------------------------------------------------------------------------
------------------------------------------------------------------------
------------------------------------------------------------------------
------------------MQEKNFSTNGGHSGVNQLGGVFVNGRPLPDSTRQRIVELAHSGARPCDISRILQ
VSNGCVSKILGRYYETGSIRPRAIGGSKPR---VATPEVVQKIAQFKRECPSIFAWEVGDRLLS-----EGV
CTQDNIPG----------------VSSINRVLRSLAGEN---------------------------------
------------------------------------------------------------------------
-------------------------------------------------------------QKVLGQGTTMY
DKLGLLNGQAW---PRPNPWYAPNASMAGLSAPSSY--TQPNPPSTVAGKE-------------------EM
ENLSASSDNGRGEGSQCG------------------------ETGE---QMRIRLKRKLQ-RNRTSFTAAQI
EALE-KEFERTHYPDVFARERLAQKIDLPEARIQVWFSNRRA----EWRREERLRNQRREAANGSTRLPINS
SFPHSMYPTINQPLASMA-ESYRDLKGWDVAGGLGSMPTVPNYSLSNN-ITGNPACLQ-SNASSYSCMLPD-
---------------------------------------YVSGTARSYDPLSLSNCSRSSCNPAA-GVQSHM
TPHSTNG--ASTGLISPGVSVPIQVPGGGPQ-DMSTHHMSSMTSQYWPRLQ---------------------
------------------------------------------------------------------------
------------------------------------------------------------------------
------------------------------------------------------------------------
------------------------------------------------------------------------
------------------------------------------------------------------------
------------------------------------------------------------------------
------------------------------------------------------------------------
------------------------------------------------------------------------
------------------------------
>Pax6v4_Idiosepius_paradoxus|L8AXD6/1-482 Mollusca_Cephalopoda. Complete. Submitted name: Pax-6 variant form4. Gene: Pax-6
------------------------------------------------------------------------
------------------------------------------------------------------------
------------------------------------------------------------------------
------------------MQEKNFSTNGGHSGVNQLGGVFVNGRPLPDSTRQRIVELAHSGARPCDISRILQ
VSNGCVSKILGRYYETGSIRPRAIGGSKPR---VATPEVVQKIAQFKRECPSIFAWEIGDRLLS-----EGV
CTQDNIPG----------------VSSINRVLRSLAGEN---------------------------------
------------------------------------------------------------------------
-------------------------------------------------------------QKVLGQGTTMY
DKLGLLNGQAW---PRPNPWYAPNASMAGLSAPSSY--TQPNPPSTVAGKKDHVLGRNGATLTPQQLWRMEM
ENLSASSDNGQGEGSQCG------------------------ETDE---QMCIRLKRKLQ-RNRTSFTAAQI
EALE-KEFERTHYPDVFARERLAQKIDLPEARIQVWFSNRRAPAFRKWRREEKLRNQRREAANGSTRLPINS
SFPHSMYPTINQPLASMA-ESYRDLKGWDVASGLGSMPTVPNYSLSNN-ITGNPACLQ-SNASSYSCMLPD-
---------------------------------------YVSGTARSYDPLSLSNCSRSSCNPAA-GVQSHM
TPHSTNG--ASTGLISPGVSVPIQVPGGGPQ-DMSTHHMSSMTSQYWPRLQ---------------------
------------------------------------------------------------------------
------------------------------------------------------------------------
------------------------------------------------------------------------
------------------------------------------------------------------------
------------------------------------------------------------------------
------------------------------------------------------------------------
------------------------------------------------------------------------
------------------------------------------------------------------------
------------------------------
>Pax6v3_Idiosepius_paradoxus|L8AWY5/1-499 Mollusca_Cephalopoda. Complete. CAUTION! this sequence is v2 in Yoshida's paper (2014). Submitted name: Pax-6 variant form3. Gene: Pax-6
------------------------------------------------------------------------
------------------------------------------------------------------------
------------------------------------------------------------------------
------------------MQEKNFSTNGGHSGVNQLGGVFVNGRPLPDSTRQRIVELAHSGARPCDISRILQ
VSNGCVSKILGRYYETGSIRPRAIGGSKPR---VATPEVVQKIAQFKRECPSIFAWEIGDRLLS-----EGV
CTQDNIPS----------------VSSINRVLRNLAGEN---------------------------------
------------------------------------------------------------------------
-------------------------------------------------------------QKVLGQGTTMY
DKLGLLNGQAW---PRPNPWYAPNASMAGLSAPSSY--TQPNPPSTVAGKK-------------------EM
ENLSASSDNGQGEGSQCG------------------------ETDE---QMRIRLKRKLQ-RNRTSFTAAQI
EALE-KEFERTHYPDVFARERLAQKIDLPEARIQVWFSNRRA----KWRREEKLRNQRREAANGSTRLPINS
SFPHSMYPTINQPLASMA-ESYRDLKGWDVASGLGSMPTVPNYSLSNN-ITGNPACLQ-SNASSYSCMLPDM
LEWYKEGLTRLKSDSELSAEQESGDLLGNLMESSRAWQDYVSGTARSYDPLSLSNYSRSSCNPAA-GMQSHM
TPHSTNG--ASTGLISPGVSVPIQVPGGGPQ-DMSTHHMSSMTSQYWPRLQ---------------------
------------------------------------------------------------------------
------------------------------------------------------------------------
------------------------------------------------------------------------
------------------------------------------------------------------------
------------------------------------------------------------------------
------------------------------------------------------------------------
------------------------------------------------------------------------
------------------------------------------------------------------------
------------------------------
>Pax6v1_Idiosepius_paradoxus|L8AXE0/1-408 Mollusca_Cephalopoda. Complete. Submitted name: Pax-6 variant form1. Gene: Pax-6
------------------------------------------------------------------------
------------------------------------------------------------------------
------------------------------------------------------------------------
------------------MQEKNFSTNGGHSGVNQLGGVFVNGRPLPDSTRQRIVELAHSGARPCDISRILQ
VSNGCVSKILGRYYETGSIRPRAIGGSKPR---VATPEVVQKIAQFKRECPSIFAWEVRDRLLS-----EGV
CTQDNIPS----------------VSSINRVLRNLAGEN---------------------------------
------------------------------------------------------------------------
-------------------------------------------------------------QKVLGQGTTMY
DKLGLLNGQAW---PRPNPWYAPNASMAGLSAPSSY--TQPNPPSTVAGKK---------------------
------------------------------------------------------------------------
------EFERTHYPDVFVRERLAQKIDLPEARIQVWFSNRRA----RWRREERLRNQRREAANGSTRLPINS
SFPHSMYPTINQPLASMA-ESYRDLKGWDVAGGLGSMPTVPNYSLSNN-ITGNPACLQ-SNASSYSCMLPD-
---------------------------------------YVSGTARRYDPLSLSNYSRSSCNPAA-GMQSHM
TPHSTNG--ASTGLISPGVSVPIQVPGGGPQ-DMSTHHMSSMTSQYWPRLQ---------------------
------------------------------------------------------------------------
------------------------------------------------------------------------
------------------------------------------------------------------------
------------------------------------------------------------------------
------------------------------------------------------------------------
------------------------------------------------------------------------
------------------------------------------------------------------------
------------------------------------------------------------------------
------------------------------
>Pax6v2_Idiosepius_paradoxus|L8AUT1/1-448 Mollusca_Cephalopoda. Complete. CAUTION! this sequence is v3 in Yoshida's paper (2014). Submitted name: Pax-6 variant form2. Gene: Pax-6
------------------------------------------------------------------------
------------------------------------------------------------------------
------------------------------------------------------------------------
------------------MQEKNFSTNGGHSGVNQLGGVFVNGRPLPDSTRQRIVELAHSGARPCDISRILQ
VSNGCVSKILGRYYETGSIRPRAIGGSKPX---VATPEVVQKIAQFKRECPSIFAWEVRDRLLS-----EGV
CTQDNIPS----------------VSSINRVLRNLAGEN---------------------------------
------------------------------------------------------------------------
-------------------------------------------------------------QKVLGRGTTMY
DKLGLLHGQAW---PRPNPWYAPNAPMAGLSAPSSY--TQPNPPSTVAGKK---------------------
------------------------------------------------------------------------
------EFERTHYPDVFARERLAQKIDLPEARIQVWFSNRRA----RWRREERLRNQRREAANGSTRLPINS
SFPHSMYPTINQPLASMA-ESYRDLKRLGMASGLGSMPTVPNYSLSNN-ITGNPACLQ-SNASSYSCMLPDM
LEWYKEGLTRLKSDSELSAEQESGDLLGNLMESSRAWQDYVSGTARSYDPLSLSNYSRSSCNPAA-GMQSHM
TPHSTNG--ASTGLISPGVSVPIQVPGGGPQ-DMSTHHMSSMTSQYWPRLQ---------------------
------------------------------------------------------------------------
------------------------------------------------------------------------
------------------------------------------------------------------------
------------------------------------------------------------------------
------------------------------------------------------------------------
------------------------------------------------------------------------
------------------------------------------------------------------------
------------------------------------------------------------------------
------------------------------
>Pax6_Doryteuthis_opalescens|P91751/1-460 Mollusca_Cephalopoda. Complete. Submitted name: Pax-6.
------------------------------------------------------------------------
------------------------------------------------------------------------
------------------------------------------------------------------------
-----------------MSCVESDQHPNGHSGVNQLGGVFVNGRPLPDSTRQRIVELAHSGARPCDISRILQ
VSNGCVSKILGRYYETGSIRPRAIGGSKPR---VATPEVVQKIAQFKRECPSIFAWEIRDRLLS-----EGV
CTQDNIPS----------------VSSINRVLRNLAGEN---------------------------------
------------------------------------------------------------------------
-------------------------------------------------------------QKVLGQGTTMY
DKLGLLNGQAW---PRPNPWYAPNASMAGLSAPSSY--TQPNAPPTVAGKK-------------------EM
ENMSTNSDNGQGDGSQNG------------------------ETDE---QMRIRLKRKLQ-RNRTSFTAAQI
EALE-KEFERTHYPDVFARERLAQKIDLPEARIQVWFSNRRA----KWRREEKLRNQRREAANGSTRLPINS
SFPHSMYPTINQPLASMA-ESYRDLKGWDVASGLGSMPTVPNYSLSNN-ITGNPACLQ-SNASSYSCMLPD-
---------------------------------------YVSGTARSYDPLSLSNYSRSSCNPAA-GMQSHM
TPHSTNG--ASTGLISPGVSVPIQVPGGGPQ-DMSTHHMSSMASQYWPRLQ---------------------
------------------------------------------------------------------------
------------------------------------------------------------------------
------------------------------------------------------------------------
------------------------------------------------------------------------
------------------------------------------------------------------------
------------------------------------------------------------------------
------------------------------------------------------------------------
------------------------------------------------------------------------
------------------------------
>Pax6(f)_Arion_vulgaris|A0A0B6Y326/1-97 Mollusca_Gastropoda. Fragment. Submitted name: Uncharacterized protein (Fragment) GN=ORF11503. Gene: ORF11503
------------------------------------------------------------------------
------------------------------------------------------------------------
---------------------------------------------------------------PAKEEEHSH
SSHANSPNSHSPDTAGSANAAKKPTRKRGHSGVNQLGGVFVNGRPLPDTTRQRIVELAHSGARPCDISRILQ
VSNGCVSKILGRYYET--------------------------------------------------------
------------------------------------------------------------------------
------------------------------------------------------------------------
------------------------------------------------------------------------
------------------------------------------------------------------------
------------------------------------------------------------------------
------------------------------------------------------------------------
------------------------------------------------------------------------
------------------------------------------------------------------------
------------------------------------------------------------------------
------------------------------------------------------------------------
------------------------------------------------------------------------
------------------------------------------------------------------------
------------------------------------------------------------------------
------------------------------------------------------------------------
------------------------------------------------------------------------
------------------------------------------------------------------------
------------------------------------------------------------------------
------------------------------
>Pax6(f)_Arion_vulgaris|A0A0B6YFJ8/1-90 Mollusca_Gastropoda. Fragment. Submitted name: Uncharacterized protein (Fragment) GN=ORF24120. Gene: ORF24120
------------------------------------------------------------------------
------------------------------------------------------------------------
------------------------------------------------------------------------
------------------------------------------------------------------------
------------------------------------------------------AWEIRDRLLS-----EGI
CNQENIPS----------------VSSINRVLRNLASEN---------------------------------
------------------------------------------------------------------------
-------------------------------------------------------------QKVMGQGS-MY
DKLGLLNGQGW---PRPNPWYTPTVSAMGGLPHPSPYSPSQAVTHHL-------------------------
------------------------------------------------------------------------
------------------------------------------------------------------------
------------------------------------------------------------------------
------------------------------------------------------------------------
------------------------------------------------------------------------
------------------------------------------------------------------------
------------------------------------------------------------------------
------------------------------------------------------------------------
------------------------------------------------------------------------
------------------------------------------------------------------------
------------------------------------------------------------------------
------------------------------------------------------------------------
------------------------------------------------------------------------
------------------------------
>Pax6(f)_Sabellaria_alveolata|SA_Locus_22824/1-89 Annelida_Polychaeta. Fragment. Submitted name: 2083-Pax6 SA_Locus_22824_Transcript_1/1_Confidence_0.000_Length_269.
------------------------------------------------------------------------
------------------------------------------------------------------------
------------------------------------------------------------------------
------------------------------------------------------------------------
---------------------------------------------YKRECPSIFAWEIRDRLLA-----ENV
CNQDTIPS----------------VSSINRVLRNLAAQN---------------------------------
------------------------------------------------------------------------
-------------------------------------------------------------QKDVLNP-NMY
EKFGLLNGQGW---PRPNPWYTNPS--MPGLGFNQPYQP---------------------------------
------------------------------------------------------------------------
------------------------------------------------------------------------
------------------------------------------------------------------------
------------------------------------------------------------------------
------------------------------------------------------------------------
------------------------------------------------------------------------
------------------------------------------------------------------------
------------------------------------------------------------------------
------------------------------------------------------------------------
------------------------------------------------------------------------
------------------------------------------------------------------------
------------------------------------------------------------------------
------------------------------------------------------------------------
------------------------------
>Pax6(f)_Sepia_officinalis|A1KWR3/1-106 Mollusca_Cephalopoda. Fragment. Submitted name: PAX-6 protein. Gene: pax-6
------------------------------------------------------------------------
------------------------------------------------------------------------
------------------------------------------------------------------------
------------------------------------------------------------------------
--------ILGRYYETGSIRPRAIGGSKPR---VATPEVVQKIAQFKRECPSIFAWEIRDRLLS-----EGV
CTQDNIPS----------------VSSINRVLRNLASEN---------------------------------
------------------------------------------------------------------------
-------------------------------------------------------------QKVLGQGTTMY
DKLGLLNGQAW---PRPNP-----------------------------------------------------
------------------------------------------------------------------------
------------------------------------------------------------------------
------------------------------------------------------------------------
------------------------------------------------------------------------
------------------------------------------------------------------------
------------------------------------------------------------------------
------------------------------------------------------------------------
------------------------------------------------------------------------
------------------------------------------------------------------------
------------------------------------------------------------------------
------------------------------------------------------------------------
------------------------------------------------------------------------
------------------------------------------------------------------------
------------------------------
>Pax6(f)_Octopus_bimaculoides|C4P695/1-89 Mollusca_Cephalopoda. Fragment. Submitted name: PAX6.
------------------------------------------------------------------------
------------------------------------------------------------------------
------------------------------------------------------------------------
---------------------------------NQLGGVFVNGRPLPDSTRQRIVELAHSGARPCDISRILQ
VSNGCVGKILGRYYETGSIRPRAIGGSKPR---VATPEVVQKIAQFKRECPSM-------------------
------------------------------------------------------------------------
------------------------------------------------------------------------
------------------------------------------------------------------------
------------------------------------------------------------------------
------------------------------------------------------------------------
------------------------------------------------------------------------
------------------------------------------------------------------------
------------------------------------------------------------------------
------------------------------------------------------------------------
------------------------------------------------------------------------
------------------------------------------------------------------------
------------------------------------------------------------------------
------------------------------------------------------------------------
------------------------------------------------------------------------
------------------------------------------------------------------------
------------------------------------------------------------------------
------------------------------------------------------------------------
------------------------------
>Pax6A(f)_Girardia_tigrina|Q95UT4/1-464 Platyhelminthes_Rhabditophora. Fragment. Submitted name: Pax6A (Fragment).
------------------------------------------------------------------------
------------------------------------------------------------------------
------------------------------------------------------------------------
------------------------------------------------------------------------
---GCVSKILCRYYETGSIRPKAIGGSKPT---VATSSVVSKTAAYKRECPSIFSWEIRDRLLQ-----EGV
CNQDNIPS----------------VSSINRVLRSLSNEN---------------------------------
------------------------------------------------------------------------
-------------------------------------------------------------QRHLVAATGMY
DKLSLLSGQPWSTAAAHAAWYSCAAAAHGYASSTFPNCGAYGGLTGIGIINGMSTAHAVASINQSNSGVNNY
HVQSTADSSGKHKSEKYSESIAHSESNASSEPGNEYLSGVKSENDD----MRIKLKRKLQ-RNRTSFSTDQL
DSLE-KEFERTHYPDVFAREKLADKISLPEARIQVWFSNRRA----KWRREEKLRRQRQNLMLGSSGTSSTA
ETNVTTNGNTQCLSTTGQSSMGFTGINDIRNQFGDVGMQTPSLSAVAAAGMYHSVVASAADQYAKSAGLPNL
SQSSINSPYSYMANLQSRSNGSQIDLPNVSSNSNSFYNPGSVYPPSLFQGVMRGYDTIGYPKYPTAMF----
RGSLETNNNINTAGFLANNMSTN-------------------------------------------------
------------------------------------------------------------------------
------------------------------------------------------------------------
------------------------------------------------------------------------
------------------------------------------------------------------------
------------------------------------------------------------------------
------------------------------------------------------------------------
------------------------------------------------------------------------
------------------------------------------------------------------------
------------------------------
>Pax6(f)_Schmidtea_polychroa|H6V052/1-326 Platyhelminthes_Rhabditophora. Fragment. Submitted name: PAX6 (Fragment). Gene: pax6
------------------------------------------------------------------------
------------------------------------------------------------------------
------------------------------------------------------------------------
------------------------------------------------------------------------
-------------------------GSKPR---VATSSVVSKIAAYKRECPSIFSWEIRDRLLQ-----EGV
CNQDNIPS----------------VSSINRVLRSLSNEN---------------------------------
------------------------------------------------------------------------
-------------------------------------------------------------QRHLVAATGMY
DKLSLLSGQPWSTAAAHAAWYSSAAAAHGYASSTFPNCGAYGGLTGIGIINGMSTAHAVASINQSNSGVTNY
HVQSTTDSSDKHKSEKYSESIAHSESNASSEPGNEYMSGVKSENDD----MRIKLKRKLQ-RNRTSFSTDQL
DSLE-KEFERTHYPDVFAREKLADKISLPEARIQVWFSNRRA----KWRREEKLRRQRQNLMLGSNGTSSTA
DTNVTTNGNTQCLSTTGQNSMGFSGINDIRNQFGDVGMQTPSLSAVA-------------------------
------------------------------------------------------------------------
------------------------------------------------------------------------
------------------------------------------------------------------------
------------------------------------------------------------------------
------------------------------------------------------------------------
------------------------------------------------------------------------
------------------------------------------------------------------------
------------------------------------------------------------------------
------------------------------------------------------------------------
------------------------------------------------------------------------
------------------------------
>Pax6A_Helobdella_sp|A2TN76/1-933 Annelida_Clitellata. Complete. Submitted name: Paired box 6A transcription factor. Gene: Pax6A
------------------------------------------------------------------------
------------------------------------------------------------------------
------------------------------------------------------------------------
-----------------------MKNKRGHSGVNQLGGMFVNGRPLPDTTRQKIVELAHNGARPCDISRILQ
VSNGCVSKILGRYYESGSIRPRTIGGSKPR---VATMSVVQRIAHYKKECPSIFAWEIRDRLLS-----EEI
CSQENIPS----------------VSSINRVLRNLSSSTPSTPNSCLEKDSSTTSATSTTTLQHSNIQQQQQ
QHLQQLPMQMMPLNNSSNNNAKNSSNNNNIYDVIATNNGHVFNCYDYKNAPTTTTTMLENMADIWATSQPTY
KTYTKNVFLNQQQHHHHHQNRHHHQHTNDGDDDEDGGFACA-------------------DDNDDSKNFPYL
DKLNNNIN------------------------------------DSCDENDNESTTTTTTLTLTTLNNTNGN
KEYTDLHATPTTTMTSSSAATTLESTATTTSSTTTASRDRETGSDVEK-QVRMRLKRKLQ-RNRTSFSTQQI
DSLE-REFDKTHYPDVFARERLAQKLELPEARIQVWFSNRRA----KWRREEKFRVVPGHHPSTHHQQIHHQ
QQQHEHINMHQHQQQQQQQTDINRLLTTINTLPNHHHHHHHHTATPTSNELCLQHHHHQHQQHPHRFSHLNS
FTLDPISPTVLTNNAFAFEHPHNVITPTPSHHPSYSQRSSSFYPAYPHPYSTHHRPHHHHHNLSIYQAPPSP
YLCSNLITSSNVISSSTGGNGNSHEVAEAINNSSNAANVSSDNNNNNNNNNNNNN--DRLNDDDDDDNDNNN
CSDVVNKNAHNLAVATAVT--------TKAANKTSRNKNGGDDSDNKNNNNNDDIDSQSNLFYPPLALIERS
RYDYDMGVSSSSSSRAIQKPLDIPLSSSSSSSSSSS-LLSSSS--KTSAFGHVIGHNYMFPETSQTYSLNFQ
NYGSYNITRPSALSSTSPPPQSLSTFGFPNTLGIGQNFQDYLYSIVPVSTQHINNNNNNN--INNSNNNYHN
YHYNWYNNNNNNINNNNNFMINDNNNSSSDNNNNISHHLHHHI-GGRIMS----------------------
------------------------------------------------------------------------
------------------------------------------------------------------------
------------------------------------------------------------------------
------------------------------------------------------------------------
------------------------------
>Pax6A_Helobdella_robusta|T1F6U6/1-702 Annelida_Clitellata. Complete. Submitted name: Uncharacterized protein. Gene: HELRODRAFT_173449
------------------------------------------------------------------------
------------------------------------------------------------------------
----------------------------------------------------MAIIPDINYAINDKYIDQFN
NVNNNNNSSSSSNSYHDDEEKKRLKNKRGHSGVNQLGGMFVNGRPLPDTTRQKIVELAHNGARPCDISRILQ
VSNGCVSKILGRYYESGSIRPRTIGGSKPR---VATMSVVQRIAHYKKECPSIFAWEIRDRLLS-----EEI
CSQENIPS----------------------------------------------------------------
------------------------------------------------------------------------
-------------------------HPNDGDDDEDGGFACA-------------------DDNDDSKNFPYL
DKLNNNIN------------------------------------DSCDEDDNESTTTTTTLTLTTLNNTNGN
KEYTDLHATPTTTMTSSSAAITLASTATTTSSTTTASRDRETGSDVEK-QVRMRLKRKLQ-RNRTSFSTQQI
DSLE-REFDKTHYPDVFARERLAQKLELPEARIQVWFSNRRA----KWRREEKFRVVP--------------
------------------------------------------------------------------------
-------------------------------------------------AMSYAYSTTTNNTNNTLTAPPSP
YLCSNLITSSNVISSSTGSNGNGHEVVEAINNSSNAANVSSDNNNNNNNNNNNNNNNNRLNDDDDDDNDNNN
CSDVINKNAHNLAVATAVT--------TEATNKTSRNKNGGDDSDN-NNNNNDDIDSQSNLFYPPLALIERS
RYDYDMGVSSSSSSRTIRKPLDIPLSSSSSSSSSSSSLLSSSSSSKTSAFGHVIGHNYMFPETSQTYSLNFQ
NYGSYNITRPPAVSSTSPPPQTLSTFGFPNTLGIGQNFQDYLYSIVPVSTQHINNNNNNNNNINNSNNNYHN
YHYNWYNNNNNTNSNNN-FMINDNNNIAKELDLSLEIICVHKISAYYLVQ----------------------
------------------------------------------------------------------------
------------------------------------------------------------------------
------------------------------------------------------------------------
------------------------------------------------------------------------
------------------------------
>Pax6(f)_Ilyanassa_obsoleta|O96710/1-85 Mollusca_Gastropoda. Fragment. Submitted name: Pax6 protein.
------------------------------------------------------------------------
------------------------------------------------------------------------
------------------------------------------------------------------------
---------------------------------------FVNGRPLPDSTRQRIVELAHSGARPCDISRILQ
VSNGCVSKILGRYYETGSIRPRAIGGSKPR---VATVDVVARIAQYKRECPSIFA-----------------
------------------------------------------------------------------------
------------------------------------------------------------------------
------------------------------------------------------------------------
------------------------------------------------------------------------
------------------------------------------------------------------------
------------------------------------------------------------------------
------------------------------------------------------------------------
------------------------------------------------------------------------
------------------------------------------------------------------------
------------------------------------------------------------------------
------------------------------------------------------------------------
------------------------------------------------------------------------
------------------------------------------------------------------------
------------------------------------------------------------------------
------------------------------------------------------------------------
------------------------------------------------------------------------
------------------------------------------------------------------------
------------------------------
>Pax6(f)_Haliotis_asinina|Q9BKK5/1-79 Mollusca_Gastropoda. Fragment. Submitted name: Pax-6.
------------------------------------------------------------------------
------------------------------------------------------------------------
------------------------------------------------------------------------
-------------------------------------------RPLPDSTRQRIVELAHSGARPCDISRILQ
VSNGCVSKILGRYYETGSIRPRAIGGSKPR---VATNDVVSKIAQFKRECPSI-------------------
------------------------------------------------------------------------
------------------------------------------------------------------------
------------------------------------------------------------------------
------------------------------------------------------------------------
------------------------------------------------------------------------
------------------------------------------------------------------------
------------------------------------------------------------------------
------------------------------------------------------------------------
------------------------------------------------------------------------
------------------------------------------------------------------------
------------------------------------------------------------------------
------------------------------------------------------------------------
------------------------------------------------------------------------
------------------------------------------------------------------------
------------------------------------------------------------------------
------------------------------------------------------------------------
------------------------------------------------------------------------
------------------------------
>Pax6(f)_Pinctada_fucata|pfu_aug1.1_1033.1_80171/1-116 Mollusca_Bivalvia. Fragment accessible by blast.. Submitted name: Pax6.
------------------------------------------------------------------------
------------------------------------------------------------------------
------------------------------------------------------------------------
-----------------------------HSGVNQLGGVFVNGRPLPDSTRQRIVELAHSGARPCDISRILQ
VSNGCVSKILGRYYETGSIRPRAIGGSKPR---VATPEVVAKIALYKRECPSIFAWEIRDRLLS-----EGA
CTQDNIPS----------------V-----------------------------------------------
------------------------------------------------------------------------
------------------------------------------------------------------------
------------------------------------------------------------------------
------------------------------------------------------------------------
------------------------------------------------------------------------
------------------------------------------------------------------------
------------------------------------------------------------------------
------------------------------------------------------------------------
------------------------------------------------------------------------
------------------------------------------------------------------------
------------------------------------------------------------------------
------------------------------------------------------------------------
------------------------------------------------------------------------
------------------------------------------------------------------------
------------------------------------------------------------------------
------------------------------------------------------------------------
------------------------------
>Pax3/7B(f)_Helobdella_sp|A1YT31/1-444 Annelida_Clitellata. Fragment. Submitted name: Pax 3/7B.
------------------------------------------------------------------------
------------------------------------------------------------------------
------------------------------------------------------------------------
------------------------MGVLSQGRVNQLGGVFINGRPLPNHVRLKIIQLASQGVRPCVISRSLR
VSHGCVSKILQRYQETGSIRPGSI------------------------------------------------
----------------------------------ANGAGPAGVGKHRSSNKPMVNNDDNNNEDDECKLKVRN
NNNCINNKNNNNNICNNKRNININNNSVTCRKQNLTQHNKQPNDQQHPVTHSPPPPPLPPSLNHHYQDQRQH
RYQKIQDQYSPKRKNNDNKFNSNNNNNNSINNNNNNDNDNNNNIYDRCNYDSDDDNEKSDNEDEEEDDDDMD
LNVVDDDDVSNNNNTNINNNNNNNSSYTASKLEKFQHHQQQQQQQQQQHQQQQYLASNLTTTQTTTSINNSI
NPDSDDDENVDSHNNHSRDNHSRDNHSRDNHSRDNHSRDNHSDDDNDDDISVMKLSRK-QRRNRTTFTSDQL
ELLE-KSFERTHYPDVYTREDLAAKTGFTEARIQVWFSNRRA----RWRKQL--------------------
------------------------------------------------------------------------
------------------------------------------------------------------------
------------------------------------------------------------------------
------------------------------------------------------------------------
------------------------------------------------------------------------
------------------------------------------------------------------------
------------------------------------------------------------------------
------------------------------------------------------------------------
------------------------------------------------------------------------
------------------------------------------------------------------------
------------------------------------------------------------------------
------------------------------
>Pax3/7B(f)_Helobdella_robusta|T1G8F8/1-277 Annelida_Clitellata. Complete? Flagged as complete, but also non terminal residue in Uniprot. Submitted name: Uncharacterized protein. Gene: HELRODRAFT_92410
------------------------------------------------------------------------
------------------------------------------------------------------------
------------------------------------------------------------------------
------------------------YYSKGQGRVNQLGGVFINGRPLPNHVRLKIIQLASQGVRPCVISRSLR
VSHGCVSKILQRYQETGSIRPGSI------------------------------------------------
----------------------------------ANGAGPAGAGKHRFCHVPETEFNPTQQTAKRSTTSGHS
FSSSSSSSSFSQSSLPGSAPTSF-------------------------------------------------
------------------------------------------------------------------------
------------------------------------------------------------------------
----------------------RDNHSRDNYSHNNHSCNNHSDDDNDDDISVMKLSRK-QRRNRTTFTSDQL
ELLE-KSFERTHYPDVYTREDLAAKTGFTEARIQVWFSNRRA----RWRKQLTSGQLTSYDVIVTSPTNFNF
AHPLPAIYRKIFSCLCLLFVCCLCLRFI--------------------------------------------
------------------------------------------------------------------------
------------------------------------------------------------------------
------------------------------------------------------------------------
------------------------------------------------------------------------
------------------------------------------------------------------------
------------------------------------------------------------------------
------------------------------------------------------------------------
------------------------------------------------------------------------
------------------------------------------------------------------------
------------------------------------------------------------------------
------------------------------
>Pax3/7(f)_Capitella_teleta|R7TKD0/1-255 Annelida_Polychaeta. Fragment, identical to and included in A1XC54. Submitted name: Uncharacterized protein.
------------------------------------------------------------------------
------------------------------------------------------------------------
------------------------------------------------------------------------
----------------------------GQGRVNQLGGVFINGRPLPNHIRLKIIEMASQGVRPCVISRTLR
VSHGCVSKILQRYQETGSIRPGSIGGSKPR---VATPDVEDRIHDLKKENPGIFSWEIRDRLLK-----DGV
CDRSSVPS----------------VSSISRVLRSHLRE----------------------------------
------------------------------------------------------------------------
------------------------------------------------------------------------
------------------------------------------------------------------------
--------------------GDEDKIDDEDEEESKDDDDDDDDSESLTSEPGLSLSRK-QRRSRTTFSADQL
EHLE-KAFDRTHYPDIYTREELAQRSGLTEARVQVWFSNRRA----RWRKQMGSGQLASSFNSLLSAASGYS
STPSYTP-----------------------------------------------------------------
------------------------------------------------------------------------
------------------------------------------------------------------------
------------------------------------------------------------------------
------------------------------------------------------------------------
------------------------------------------------------------------------
------------------------------------------------------------------------
------------------------------------------------------------------------
------------------------------------------------------------------------
------------------------------------------------------------------------
------------------------------------------------------------------------
------------------------------
>Pax3/7_Capitella_teleta|A1XC54/1-416 Annelida_Polychaeta. Complete. Submitted name: Transcription factor Pax3/7.
------------------------------------------------------------------------
------------------------------------------------------------------------
------------------------------------------------------------------------
--------MLQRLFPLGLPPLLPTYGLDGQGRVNQLGGVFINGRPLPNHIRLKIIEMASQGVRPCVISRTLR
VSHGCVSKILQRYQETGSIRPGSIGGSKPR---VATPDVEDRIHDLKKENPGIFSWEIRDRLLK-----DGV
CDRSSVPS----------------VSSISRVLRSHLRE----------------------------------
------------------------------------------------------------------------
------------------------------------------------------------------------
------------------------------------------------------------------------
--------------------GDEDKIDDEDEEESKDDDDDDDDSESLTSEPGLSLSRK-QRRSRTTFSADQL
EHLE-KAFDRTHYPDIYTREELAQRSGLTEARVQVWFSNRRA----RWRKQMGSGQLASSFNSLLSAASGYS
STPSYTPSLNQDHPALPHPTPSVPAPPIKAESLPPA------------------------------------
------------------------------------------------------------------------
------------------------------------------------------------------------
FSDPFRQ-------HSHLPYPF----LPGPTPHHPVSQSLMT--SVASSWNSAMSSLRSSACLPPYPSPYPP
SSMQ--------------------------------------------------------------------
----------------------------------------HPFHYHTSFNAGHEAGSYPYPSGKVHAPTPIG
LG-----SFGAMAPPSHIVSGL--------------------------------------------------
------------------------------------------------------------------------
------------------------------------------------------------------------
------------------------------------------------------------------------
------------------------------------------------------------------------
------------------------------
>Pax3/7A_Helobdella_sp|Q0GKX9/1-492 Annelida_Clitellata. Complete. Submitted name: Pax 3/7A.
------------------------------------------------------------------------
------------------------------------------------------------------------
------------------------------------------------------------------------
--------------------MNKQILRNGQGKVNQLGGLFINGRPLPLNIRLKIVEMASQGVRPCVISRTLC
VSHGCVSKILQRYQETGSIRPGAIGGSKPR---VKMEDVEKKIEEYKKEDPSIFSWEIRERLIK-----EGI
CDENSVPS----------------VSSISRLQKQTRTP----------------------------------
------------------------------------------------------------------------
------------------------------------------------------------------------
------------------------------------------------------------------------
--PNNNSNNNCSINNNDICNNSKNDSEITKGLSSASVDGDDSMLSDVDVEPGFKLLRK-QRRSRTTFDAEQT
TQLE-KAFSRTHYPDIYTREELAQTSGLTEARIQVWFSNRRA----RWRKQNGVTNTS--------------
------------------------------------------------------------------------
------------------------------------------------------------------------
------------------------------RGYETLMKAAMMPNSSSNNNMNSSSGSNNNNDDDDDN--NNN
FNDNRHNWMVGDALHSYSDKNNLQSHINGGTTHNFYQTNIQNNFHACQLYNKDCLQNECSQFYPGYLPNFRL
PTDPGPA--------EMYRPLDPS--------------------------HQLHLQSPPPPPPPPLAQQEPL
TTPNYFNSSWNHQRLSPHPPYIVKPNPT------------YLYHGSFHNSFQHSNNPMHTDWKSNIFSQTQH
NSLNADDNFFQQTPLYSLVSGF--------------------------------------------------
------------------------------------------------------------------------
------------------------------------------------------------------------
------------------------------------------------------------------------
------------------------------------------------------------------------
------------------------------
>Pax3/7A_Helobdella_robusta|T1FMW8/1-491 Annelida_Clitellata. Complete. Submitted name: Uncharacterized protein. Gene: HELRODRAFT_185509
------------------------------------------------------------------------
------------------------------------------------------------------------
------------------------------------------------------------------------
--------------------MNKQILRNGQGKVNQLGGLFINGRPLPLNIRLKIVEMASQGVRPCVISRTLC
VSHGCVSKILQRYQETGSIRPGAIGGSKPR---VKMEDVEKKIEEYKKEDPSIFSWEIRERLIK-----EGI
CDENSVPS----------------VSSISRLQKQTRTP----------------------------------
------------------------------------------------------------------------
------------------------------------------------------------------------
------------------------------------------------------------------------
--PNNNSNNNCSINNNDISNNSKNDSEITKGLSSASVDGDDSMLSDVDVEPGFKLLRK-QRRSRTTFDAEQT
TQLE-KAFSRTHYPDIYTREELAQTSGLTEARIQVWFSNRRA----RWRKQNGVTNTS--------------
------------------------------------------------------------------------
------------------------------------------------------------------------
------------------------------RGYETLMKAAMMPNSSSNNNMNNSSGSNNNNDDDDDN---NN
FNDNRHNWMVGDVLHSYSDKNNLQSHINGSTTHNFYQTNIQNNFHACQLYNKDCLQNECSQFYPGYLPNFRL
PTDPGPV--------EMYRPLDPS--------------------------HQLHLQSPPPPPPPPLAQQEPL
TTPNYFNSSWNHQRLSPHPPYIVKPNPT------------YLYHGSFHNSFQHSNNPMHTDWKSNIFSQTQH
NSLNADDNFFQQTPLYSLVSGF--------------------------------------------------
------------------------------------------------------------------------
------------------------------------------------------------------------
------------------------------------------------------------------------
------------------------------------------------------------------------
------------------------------
>Pax7(f)_Pinctada_fucata|pfu_aug1.1_1605.1_80170/1-125 Mollusca_Bivalvia. Fragment (HD) accessible by blast. Submitted name: Pax3/7.  "Paired domain and homeodomain are encoded in two gene models of the same scaffold" after Morino 2013.
------------------------------------------------------------------------
------------------------------------------------------------------------
------------------------------------------------------------------------
----------------------------GQGRVNQLGGVFINGRPLPNHIRLKIVELAAQGVRPCVISRQLR
VSHGCVSKILQRYQETGSIRPGVIGGSKPR---VATPEVERKIEQYKKENPGIFSWEIRDRLLK-----EGI
CDRSTVPS----------------VSSISRVLR---------------------------------------
------------------------------------------------------------------------
------------------------------------------------------------------------
------------------------------------------------------------------------
------------------------------------------------------------------------
------------------------------------------------------------------------
------------------------------------------------------------------------
------------------------------------------------------------------------
------------------------------------------------------------------------
------------------------------------------------------------------------
------------------------------------------------------------------------
------------------------------------------------------------------------
------------------------------------------------------------------------
------------------------------------------------------------------------
------------------------------------------------------------------------
------------------------------------------------------------------------
------------------------------------------------------------------------
------------------------------
>Pax3/7(f)_Mytilus_galloprovincialis|Unigene61312_All_[208..2]/1-69 Mollusca_Bivalvia. Fragment (HD). Submitted name: Unigene61312_All_[208..2].
------------------------------------------------------------------------
------------------------------------------------------------------------
------------------------------------------------------------------------
------------------------------------------------------------------------
------------------------------------------------------------------------
------------------------------------------------------------------------
------------------------------------------------------------------------
------------------------------------------------------------------------
------------------------------------------------------------------------
------------------------------------------------------------------------
------------------REELAQRTKLTEARVQVWFSNRRA----RWRKQVGSNQISALNSLLQV-PGGMP
NHSYMLHDPSTYPIPTAQDS----------------------------------------------------
------------------------------------------------------------------------
------------------------------------------------------------------------
------------------------------------------------------------------------
------------------------------------------------------------------------
------------------------------------------------------------------------
------------------------------------------------------------------------
------------------------------------------------------------------------
------------------------------------------------------------------------
------------------------------------------------------------------------
------------------------------------------------------------------------
------------------------------
>Pax3/7(f)_Arion_vulgaris|A0A0B7A551/1-446 Mollusca_Gastropoda. Fragment. Submitted name: Uncharacterized protein (Fragment) GN=ORF96941. Gene: ORF96941
------------------------------------------------------------------------
------------------------------------------------------------------------
------------------------------------------------------------------------
---------------METSKMDQEAFMKGQGRMNQLGGVFINGRPLPNHVRLKIVEMAAQGVRPCVISRQLR
VSHGCVSKILQRYQETGSIRPGVIGGSKPR---VATPEVEGRIEDYKRENPGAFSWEIRDKLLKVGQHNDGV
CDRSTVPS----------------VSSISRVLRSRCSR----------------------------------
------------------------------------------------------------------------
------------------------------------------------------------------------
------------------------------------------------------------------------
-----------DTEDADCFRRSTNSGESTRAMTVSDITCDKDDLSDCESEPGLELKRK-QRRSRTSFTSEQL
EDLE-RAFERTHYPDIYTREELAQRTKLTEARVQVWFSNRRA----RWRKQVGSSQLSTINSFMHLQQPPAP
TLNLHSQPSLQQPQVSAVTISHHIPPSQPSSVPTSAFMFSDPNYGLATQTDSFWQHRPQLTSLHQAYPHAPA
FKPDVTYNGFVDSYLSHSTQIPTYTNLSNASYPNTWSPSMSGHLPAPSYQYDTRNSLMASTGGFDKCQTDDA
LISLRLKSRDHTNMLGLLQSDHLRHHN---------------------------------------------
------------------------------------------------------------------------
------------------------------------------------------------------------
------------------------------------------------------------------------
------------------------------------------------------------------------
------------------------------------------------------------------------
------------------------------------------------------------------------
------------------------------------------------------------------------
------------------------------------------------------------------------
------------------------------
>Pax3/7(f)_Arion_vulgaris|A0A0B7A6X2/1-446 Mollusca_Gastropoda. Fragment. Nearly identical to A0A0B7A551. Submitted name: Uncharacterized protein (Fragment) GN=ORF96938. Gene: ORF96938
------------------------------------------------------------------------
------------------------------------------------------------------------
------------------------------------------------------------------------
---------------LVGLRLPRALTIEGQGRMNQLGGVFINGRPLPNHVRLKIVEMAAQGVRPCVISRQLR
VSHGCVSKILQRYQETGSIRPGVIGGSKPR---VATPEVEGRIEDYKRENPGAFSWEIRDKLLKVGQHNDGV
CDRSTVPS----------------VSSISRVLRSRCSR----------------------------------
------------------------------------------------------------------------
------------------------------------------------------------------------
------------------------------------------------------------------------
-----------DTEDADCFRRSTNSGESTRAMTVSDITCDKDDLSDCESEPGLELKRK-QRRSRTSFTSEQL
EDLE-RAFERTHYPDIYTREELAQRTKLTEARVQVWFSNRRA----RWRKQVGSSQLSTINSFMHLQQPPAP
TLNLHSQPSLQQPQVSAVTISHHIPPSQPSSVPTSAFMFSDPNYGLATQTDSFWQHRPQLTSLHQAYPHAPA
FKPDVTYNGFVDSYLSHSTQIPTYTNLSNASYPNTWSPSMSGHLPAPSYQYDTRNSLMASTGGFDKCQTDDA
LISLRLKSRDHTNMLGLLQSDHLRHHN---------------------------------------------
------------------------------------------------------------------------
------------------------------------------------------------------------
------------------------------------------------------------------------
------------------------------------------------------------------------
------------------------------------------------------------------------
------------------------------------------------------------------------
------------------------------------------------------------------------
------------------------------------------------------------------------
------------------------------
>Pax3/7(f)_Arion_vulgaris|A0A0B7A6Y7/1-429 Mollusca_Gastropoda. Fragment. Identical and included in A0A0B7A6X2 and A0A0B7A551. Submitted name: Uncharacterized protein (Fragment) GN=ORF96935. Gene: ORF96935
------------------------------------------------------------------------
------------------------------------------------------------------------
------------------------------------------------------------------------
--------------------------------MNQLGGVFINGRPLPNHVRLKIVEMAAQGVRPCVISRQLR
VSHGCVSKILQRYQETGSIRPGVIGGSKPR---VATPEVEGRIEDYKRENPGAFSWEIRDKLLKVGQHNDGV
CDRSTVPS----------------VSSISRVLRSRCSR----------------------------------
------------------------------------------------------------------------
------------------------------------------------------------------------
------------------------------------------------------------------------
-----------DTEDADCFRRSTNSGESTRAMTVSDITCDKDDLSDCESEPGLELKRK-QRRSRTSFTSEQL
EDLE-RAFERTHYPDIYTREELAQRTKLTEARVQVWFSNRRA----RWRKQVGSSQLSTINSFMHLQQPPAP
TLNLHSQPSLQQPQVSAVTISHHIPPSQPSSVPTSAFMFSDPNYGLATQTDSFWQHRPQLTSLHQAYPHAPA
FKPDVTYNGFVDSYLSHSTQIPTYTNLSNASYPNTWSPSMSGHLPAPSYQYDTRNSLMASTGGFDKCQTDDA
LISLRLKSRDHTNMLGLLQSDHLRHHN---------------------------------------------
------------------------------------------------------------------------
------------------------------------------------------------------------
------------------------------------------------------------------------
------------------------------------------------------------------------
------------------------------------------------------------------------
------------------------------------------------------------------------
------------------------------------------------------------------------
------------------------------------------------------------------------
------------------------------
>Pax3/7(f)_Pinctada_fucata|pfu_aug1.0_1605.1_15546/1-290 Mollusca_Bivalvia. Fragment (HD). Submitted name: Pax3/7.  "Paired domain and homeodomain are encoded in two gene models of the same scaffold" after Morino 2013.
------------------------------------------------------------------------
------------------------------------------------------------------------
------------------------------------------------------------------------
------------------------------------------------------------------------
------------------------------------------------------------------------
------------------------------------------------------------------------
------------------------------------------------------------------------
-MRQDITLLSALRVKLLHSPNDKIVACTIHEKNINPRIE---------------------------------
------------------------------------------------------------------------
--------------------------------------------SDCESEPGLSVKRK-QRRSRTTFTAEQL
EELE-RAFERTHYPDIYTREELAQRTKLTEARVQVWFSNRRA----RWRKQMGSNQLTALNSILQVPQGMGA
PPYMIHDPSYTLPHNT-DNIWHRSSMAQSFPSFGQSLKPSDNSYAGIMENYLSHTSQIHGLPSHTSSESLSS
TWSTPSTTSVPALGYAPSSGHYHHYSDVAKSSLHSYNPHIPSVAVAN----------------MDRCSVDDS
LVALRMKSREHSAALSLMQVADTNKMAATSF-----------------------------------------
------------------------------------------------------------------------
------------------------------------------------------------------------
------------------------------------------------------------------------
------------------------------------------------------------------------
------------------------------------------------------------------------
------------------------------------------------------------------------
------------------------------------------------------------------------
------------------------------------------------------------------------
------------------------------
>Pax3/7(f)_Lottia_gigantea|V4AMZ8/1-278 Mollusca_Gastropoda. Fragment. Contains A0A0B6VNG5. Submitted name: Uncharacterized protein. Gene: LOTGIDRAFT_142778
------------------------------------------------------------------------
------------------------------------------------------------------------
------------------------------------------------------------------------
----------------------------GQGRVNQLGGVFINGRPLPSHIRLKIVELAAQGVRPCVISRQLR
VSHGCVSKILQRYQETGTIQPGIIGGSKPR---STTGDVERRVQELKQQNPNAFSWEIRDQLIS-----DRV
CDKKTVPS----------------ISVISKIIKTTSN-----------------------------------
----------------------------------------------------DDVEDDDDDESAVVEDDVYD
SNDTTKDSRVTNLSPLLHIT----------------------------------------------------
------------------------------------------------------------------------
--------------------------------------------------------RK-MRRNRTTFSGEQL
EELE-KVFEKTHYPDIYTREELAQRTKLTEARVQVWFSNRRA----RWRKQVGSNQLMSVSNITTDTNHTQY
TLRDTCGKSFTVILNILYVILVVSLLL---------------------------------------------
------------------------------------------------------------------------
------------------------------------------------------------------------
------------------------------------------------------------------------
------------------------------------------------------------------------
------------------------------------------------------------------------
------------------------------------------------------------------------
------------------------------------------------------------------------
------------------------------------------------------------------------
------------------------------------------------------------------------
------------------------------------------------------------------------
------------------------------
>Pax3/7(f)_Lottia_gigantea|A0A0B6VNG5/1-237 Mollusca_Gastropoda. Fragment. Contained into V4AMZ8. Submitted name: Paired box 3/7 protein. Gene: 7
------------------------------------------------------------------------
------------------------------------------------------------------------
------------------------------------------------------------------------
------------------------------------------------HIRLKIVELAAQGVRPCVISRQLR
VSHGCVSKILQRYQETGTIQPGIIGGSKPR---STTGDVERRVQELKQQNPNAFSWEIRDQLIS-----DRV
CDKKTVPS----------------ISVISKIIKTTSN-----------------------------------
----------------------------------------------------DDVEDDDDDESAVVEDDVYD
SNDTTKDSRVTNLSPLLHIT----------------------------------------------------
------------------------------------------------------------------------
--------------------------------------------------------RK-MRRNRTTFSGEQL
EELE-KVFEKTHYPDIYTREELAQRTKLTEARVQVWFSNRRA----RWRKQVGSNQLMSVSNITTDTNHTQY
TLRDTC------------------------------------------------------------------
------------------------------------------------------------------------
------------------------------------------------------------------------
------------------------------------------------------------------------
------------------------------------------------------------------------
------------------------------------------------------------------------
------------------------------------------------------------------------
------------------------------------------------------------------------
------------------------------------------------------------------------
------------------------------------------------------------------------
------------------------------------------------------------------------
------------------------------
>Pax3/7(f)_Platynereis_dumerilii|A6YB88/1-223 Annelida_Polychaeta. Fragment. Submitted name: Pax3/7 (Fragment).
------------------------------------------------------------------------
------------------------------------------------------------------------
------------------------------------------------------------------------
------------------------------------------------------------------------
------------------------------------------------------------------------
------------------------------------------------------------------------
------------------------------------------------------------------------
------------------------------------------------------------------------
------------------------------------------------------------------------
-------------------------------------------------------------------PYEQL
EVLE-KAFERTHYPDIYTREELAQRTKLTEARVQVWFSNRRA----RWRKQVGSSQLMPFNGLYPAPTYPLP
GAPSYPLLPHSTYSLSLSASSAALDSIASLHRPHHLGLLPGHPAYPSALKPDAPHYSPGMLDAYPSASQFPF
PPPAALLSSPYWKSAAAASMSSHPAVTAAAAAEIRHAHILSSTISPPVSSALTGPTHFSPIPGLLPTSQPSS
HSMATAH-----------------------------------------------------------------
------------------------------------------------------------------------
------------------------------------------------------------------------
------------------------------------------------------------------------
------------------------------------------------------------------------
------------------------------------------------------------------------
------------------------------------------------------------------------
------------------------------------------------------------------------
------------------------------------------------------------------------
------------------------------
>Pax3/7(f)_Sepia_officinalis|W0KM34/1-261 Mollusca_Cephalopoda. Fragment. Submitted name: PAX3/7.
------------------------------------------------------------------------
------------------------------------------------------------------------
------------------------------------------------------------------------
-------------MDYQQRKEDNRSLIKGQGRVNQLGGVFINGRPLPNHVRLKIVELAAQGVRPCVISRQLR
VSHGCVSKILQRYQETGSIRPGVIGGSKPR---VATPEVEKRIEQYKKDNPGIFSWEIRDKLLK-----EGV
CDRSTVPS----------------VSSISRVLRSRFHS----------------------------------
---------------------------------------------------EDDDDDCDDDDDDEKRIKMAR
SENGSDKNTNHSIDGILGEVKLHKS-----------------------------------------------
------------------------------------------------------------------------
---------------------------------------DKDDISDADSEPGFQVKRK-QRRSRTTFTADQL
EELE-KAFERTHYPDIYTREELGQRTKLTEARVQVWFSN---------------------------------
------------------------------------------------------------------------
------------------------------------------------------------------------
------------------------------------------------------------------------
------------------------------------------------------------------------
------------------------------------------------------------------------
------------------------------------------------------------------------
------------------------------------------------------------------------
------------------------------------------------------------------------
------------------------------------------------------------------------
------------------------------------------------------------------------
------------------------------------------------------------------------
------------------------------
>Pax3/7(f)_Octopus_bimaculoides|C4P696/1-204 Mollusca_Cephalopoda. Fragment. Submitted name: PAX3/7.
------------------------------------------------------------------------
------------------------------------------------------------------------
------------------------------------------------------------------------
--------------------------------------------------------------RPCVISRQLR
VSHGCVSKILQRYQETGSIRPGVIGGSKPR---VATPEVEKHIELYKKENPGIFSWEIRDRLLK-----EAI
CDRSTVPS----------------VSSISRVLRSRFQC----------------------------------
----------------------------------------GEGDLDCDEVEGMEVEYGSDMREKRNKESPDE
NSEKSERNTNHSIDGILGEVKLHSS-----------------------------------------------
------------------------------------------------------------------------
---------------------------------------DKDDLSDVDSEPGFHVKRK-QRRSRTTFTADQL
EELE-KAFERTHYPGYLYAR----------------------------------------------------
------------------------------------------------------------------------
------------------------------------------------------------------------
------------------------------------------------------------------------
------------------------------------------------------------------------
------------------------------------------------------------------------
------------------------------------------------------------------------
------------------------------------------------------------------------
------------------------------------------------------------------------
------------------------------------------------------------------------
------------------------------------------------------------------------
------------------------------------------------------------------------
------------------------------
>Pax7_Crassostrea_gigas|K1RJL2/1-466 Mollusca_Bivalvia. Complete. Submitted name: Paired box protein Pax-7. Gene: CGI_10026438
------------------------------------------------------------------------
------------------------------------------------------------------------
---------------------------------------------------------MFGFVNGFGVYLINE
ERLIVRYPTAMFSYHLAALGLMPSFQMEGQGRVNQLGGVFINGRPLPNHIRLKIVELAAQGVRPCVISRQLR
VSHGCVSKILQRYQETGSIRPGVIGGSKPR---VATPEVEKKIEQYKRENPGIFSWEIRDRLLK-----EGI
CDRSSVPS----------------VSSISRVLRSKFQN----------------------------------
--------------------------------------------------------IGSDSEDEEPRPSDDI
SVNDNEKSSKYSIDGLLADDKSEKS-----------------------------------------------
------------------------------------------------------------------------
---------------------------------------EDEE-SDCDSEPGLSVKRK-QRRSRTTFTAEQL
EELE-RAFERTHYPDIYTREELAQRTKLTEARVQVWFSNRRA----RWRKQMGSNQISALNSILHLPQG---
GASSYL--LHETTPSYPLPSVSDTLWHRNSMTHHLQNFSSLKTNDSAYAGLMENYLSHASQMHNLTNPTDSL
ASNWCSPVTSSVSALAYQTTTNHFNPHGYGDVTKSTLHPYNSHIASVSSAERCAIDESLVALRMKSREHSAA
LSLMQVTDNKMSASF---------------------------------------------------------
------------------------------------------------------------------------
------------------------------------------------------------------------
------------------------------------------------------------------------
------------------------------------------------------------------------
------------------------------------------------------------------------
------------------------------------------------------------------------
------------------------------------------------------------------------
------------------------------------------------------------------------
------------------------------
>Pax2/5/8(f)_Capitella_teleta|R7T7W6/1-134 Annelida_Polychaeta. Fragment. Submitted name: Uncharacterized protein. Gene: CAPTEDRAFT_119889
------------------------------------------------------------------------
------------------------------------------------------------------------
------------------------------------------------------------------------
-----------------------------HGGVNQLGGVFVNGRPLPDVVRQRIVELAHQGVRPCDISRQLR
VSHGCVSKILGRYYETGSIKPGVIGGSKPK---VATPKVVEAICKYKRENPTMFAWEIRDRLLS-----EAV
CDQENVPS----------------VSSINRYRHAMTSLSRLSV-----------------------------
------------------------------------------------------------------------
------------------------------------------------------------------------
------------------------------------------------------------------------
------------------------------------------------------------------------
------------------------------------------------------------------------
------------------------------------------------------------------------
------------------------------------------------------------------------
------------------------------------------------------------------------
------------------------------------------------------------------------
------------------------------------------------------------------------
------------------------------------------------------------------------
------------------------------------------------------------------------
------------------------------------------------------------------------
------------------------------------------------------------------------
------------------------------------------------------------------------
------------------------------------------------------------------------
------------------------------
>Pax2/5/8_Helobdella_sp|H9DV60/1-547 Annelida_Clitellata. Complete. Submitted name: Hau-Pax2/5/8. Gene: Hau-Pax2/5/8.
------------------------------------------------------------------------
------------------------------------------------------------------------
----------------------------------------------MMQAPYLGSAMDLTS-YNYNR---AM
AEYFHSCKSPEQLYHGNLVSSHACSFQDSHGGVNQLGGVFVNGRPLPDMVRQRIVEMAHQGVRPCDISRQLR
VSHGCVSKILGRYYETGSIKPGVIGGSKPK---VATPKVVDAICKYKRENATMFAWEIRDRLLA-----EGV
CDQENVPS----------------VSSINRIVRNKAAEKTK-------------------------------
HTPTNLSSSSTSSVNNNNNNNVANSKNSNNNLNTHNNHNNSSSNNNNNTANILTQAPAAHDGPSSPHSLN--
--APSTPAG-YTIGSILGIPPPLQSHNHQQQHQQQHHQQQQQQHQHSSTNNNSNTNQNSPTCNNNNNVSTTT
TTACKRASRTNNSGLEHREHNHSNNNHNNHNSHNNHNNRRHCTTDENQSWLLYKNSPKPPKPDPDSPNDSHG
NNGSGTRFLPLNPPPYSVMPPSHQYRSATHYGSVIPPPVAPLTSAAPVEYNTSSFPSQQLQSIPMSCSIVTD
NQHPTQPYGMITAANCGYPHQYGSGVSYPHAQYPYEASWPSVRYATPYSYYMGSNGSLSGPTELMPNHNSID
MINQKKNFF---------------------------------------------------------------
------------------------------------------------------------------------
------------------------------------------------------------------------
------------------------------------------------------------------------
------------------------------------------------------------------------
------------------------------------------------------------------------
------------------------------------------------------------------------
------------------------------------------------------------------------
------------------------------------------------------------------------
------------------------------------------------------------------------
------------------------------------------------------------------------
------------------------------
>Pax2/5/8_Platynereis_dumerilii|L7RZD4/1-427 Annelida_Polychaeta. Complete. Submitted name: Pax258. Gene: Pax258
------------------------------------------------------------------------
------------------------------------------------------------------------
---------------------------------------MDVLTHLPVSLTKSMEDASATTLATTTIAVPVS
EFIQAQEQLKPNYQFVNSNNNNNNNSKQGHGGVNQLGGVFVNGRPLPDVVRTRIVELAHQGVRPCDISRQLR
VSHGCVSKILGRYYETGSVRPGVIGGSKPK---VATPKVVGAICKYKRENPTMFAWEIRDRLLA-----EGV
CDQENVPS----------------VSSINRIVRNKAAEKAK-------------------------------
------------------------------------------HSISPPLQTGSPPLQPTSTPSAT-------
-----TAAG-YTIMGILGPGTPALTAADPAGQ--KRKRED----V-NG-HADGDVTNNNNENRQDHN-IWFD
PNT-----KLARLDDENLQNAATGILQYTTVPTQFVPVSSAGTVQVDDKSQVRQAAPVDYHQTVLALQTSMT
PVTVVGDQTATSAPSFTSIAMPMPLLTTVTVAGQGQEGSPITFKPVQIVADLQQQAAAQQQQVVTAAPHEVV
PNRQLQNNSNSNKQ----------------------------------------------------------
------------------------------------------------------------------------
------------------------------------------------------------------------
------------------------------------------------------------------------
------------------------------------------------------------------------
------------------------------------------------------------------------
------------------------------------------------------------------------
------------------------------------------------------------------------
------------------------------------------------------------------------
------------------------------------------------------------------------
------------------------------------------------------------------------
------------------------------------------------------------------------
------------------------------
>Pax2/5/8(f)_Platynereis_dumerilii|Q8I7A3/1-230 Annelida_Polychaeta. Fragment, nearly identical and included into L7RZD4. Submitted name: Paired box protein. Gene: Pax258
------------------------------------------------------------------------
------------------------------------------------------------------------
------------------------------------------------------------------------
-----------------------------HGGVNQLGGVFVNGRPLPDVVRTRIVELAHQGVRPCDISRQLR
VSHGCVSKILGRYYETGSVRPGVIGGSKPK---VATPKVVGAICKYKRENPTMFAWEIRDRLLA-----EGV
CDQENVPS----------------VSSINRIVRNKAAEKAK-------------------------------
------------------------------------------HSISPPLQTGSPPLQPTSTPSAT-------
-----PAAG-YTIMGILGPGAPALTAADPAGQ--KRKRED----V-NG-HADGDVTNNNNENRQDHN-IWFD
PYT-----KLARLDDENHVWERS-------------------------------------------------
------------------------------------------------------------------------
------------------------------------------------------------------------
------------------------------------------------------------------------
------------------------------------------------------------------------
------------------------------------------------------------------------
------------------------------------------------------------------------
------------------------------------------------------------------------
------------------------------------------------------------------------
------------------------------------------------------------------------
------------------------------------------------------------------------
------------------------------------------------------------------------
------------------------------------------------------------------------
------------------------------------------------------------------------
------------------------------
>Pax2/5/8_Sepia_officinalis|[KP867644]/1-282 Mollusca_Cephalopoda. Complete?. Submitted name: SoPax2/5/8.
------------------------------------------------------------------------
------------------------------------------------------------------------
--------------------------------------------------------MDLTTAYRYHNTNLNM
MDFYHSCK-MLNGSKHNETFTGFYEATEGHGGVNQLGGVFVNGRPLPDAVRTRIVELAHQGVRPCDISRQLR
VSHGCVSKILGRYCETGSIKPGVIGGSKPK---VATPKVVEAISKYKQENPTMFAWEIRDRLLS-----ENI
CSQDNVPS----------------VSSINRIVRNRAAEKAK-------------------------------
--------------------------------------------AQNPQAQSSPPLQGEAPPPALNQTQAPA
GADGMTRPGPYSISGILGIP-SQNSANLNNGNF-KRKRDD--ESVQNG-HADPENRT---DTQNDQ--MIYP
TEHTVIPPKVSRIDHN--------------------------------------------------------
------------------------------------------------------------------------
------------------------------------------------------------------------
------------------------------------------------------------------------
------------------------------------------------------------------------
------------------------------------------------------------------------
------------------------------------------------------------------------
------------------------------------------------------------------------
------------------------------------------------------------------------
------------------------------------------------------------------------
------------------------------------------------------------------------
------------------------------------------------------------------------
------------------------------------------------------------------------
------------------------------------------------------------------------
------------------------------
>Pax2/5/8(f)_Idiosepius_notoides|ENA|KT380899|KT380899.1/1-281 Mollusca_Cephalopoda. Fragment. Submitted name: Idiosepius notoides pax258 (pax258) mRNA, partial cds.
------------------------------------------------------------------------
------------------------------------------------------------------------
---------------------------------------------------------DLTTAYRYHNTNLNM
VDFYHSCK-MLNGSKHNETFTGFYEPTEGHGGVNQLGGVFVNGRPLPDAVRQRIVELAHQGVRPCDISRQLR
VSHGCVSKILGRYYETGSIKPGVVGGSKPK---VATPKVVEAISKYKQENPTMFAWEIRDRLLS-----ENI
CSQDNVPS----------------VSSINRIVRNRAAEKAK-------------------------------
--------------------------------------------AQHPQAQSSPPLQDVAAPPVLNQTRAPT
GADGMTRPGPYSISGILGIP-SQNSANLNNGSF-KRKRGDQDDSVQNG-HADPDNRT---DSQNDQ--MIYP
TEHPVIPSKVSRLD----------------------------------------------------------
------------------------------------------------------------------------
------------------------------------------------------------------------
------------------------------------------------------------------------
------------------------------------------------------------------------
------------------------------------------------------------------------
------------------------------------------------------------------------
------------------------------------------------------------------------
------------------------------------------------------------------------
------------------------------------------------------------------------
------------------------------------------------------------------------
------------------------------------------------------------------------
------------------------------------------------------------------------
------------------------------------------------------------------------
------------------------------
>Pax2/5/8(f)_Octopus_bimaculoides|C4P697/1-96 Mollusca_Cephalopoda. Fragment. Submitted name: PAX2/5/8.
------------------------------------------------------------------------
------------------------------------------------------------------------
------------------------------------------------------------------------
---------------------------------NQLGGVFVNGRPLPDAVRQRIVELAHQGVRPCDISRQLR
VSHGCVSKILGRYYETGSIKPGVIGGSKPK---VATPKVVEAIARYKQENPTIFSWEIRD------------
------------------------------------------------------------------------
------------------------------------------------------------------------
------------------------------------------------------------------------
------------------------------------------------------------------------
------------------------------------------------------------------------
------------------------------------------------------------------------
------------------------------------------------------------------------
------------------------------------------------------------------------
------------------------------------------------------------------------
------------------------------------------------------------------------
------------------------------------------------------------------------
------------------------------------------------------------------------
------------------------------------------------------------------------
------------------------------------------------------------------------
------------------------------------------------------------------------
------------------------------------------------------------------------
------------------------------------------------------------------------
------------------------------
>Pax2/5/8_Octopus_bimaculoides|Scaffold15272:139788�157863/1-183 Mollusca_Cephalopoda. Complete. Submitted name: Ocbimv22007526m.p. Gene: Ocbimv22007526m.g
------------------------------------------------------------------------
------------------------------------------------------------------------
---------------------------------------MVLGVTTSDGDVMSPFIFLHDLRLNTEAYIKCL
EKVVLYWVNRVAAERHYVWQHDSVPCHTSHGGVNQLGGVFVNGRPLPDAVRQRIVELAHQGVRPCDISRQLR
VSHGCVSKILGRYYETGSIKPGVIGGSKPK---VATPKVVEAIARYKQENPTMFAWEIRDRLLS-----ENI
CSQDNVPS----------------VSSINR------------------------------------------
------------------------------------------------------------------------
------------------------------------------------------------------------
------------------------------------------------------------------------
------------------------------------------------------------------------
------------------------------------------------------------------------
------------------------------------------------------------------------
------------------------------------------------------------------------
------------------------------------------------------------------------
------------------------------------------------------------------------
------------------------------------------------------------------------
------------------------------------------------------------------------
------------------------------------------------------------------------
------------------------------------------------------------------------
------------------------------------------------------------------------
------------------------------------------------------------------------
------------------------------------------------------------------------
------------------------------
>Pax2/5/8_Mytilus_galloprovincialis|CL6200.Contig1_All_[141..1748]/1-535 Mollusca_Bivalvia. Complete. Submitted name: CL6200.Contig1_All_[141..1748].
------------------------------------------------------------------------
------------------------------------------------------------------------
----------------------------------------------------------------MQNTWPGA
YGPPSHLTYQLPPRHTYDVFAGNYDAFAGHGGVNQLGGVFVNGRPLPDVVRQRIVELAHQGVRPCDISRQLR
VSHGCVSKILGRYYETGSIKPGVIGGSKPK---VATPKVVDAITRYKHENPTMFAWEIRDRLLS-----EGV
CTSENVPS----------------VSSINRIVRNRAADSNR-------------------------------
-----------------------------------------------SIDQKSPPLPNEAHSPSMPHSNSPN
G-DAMQRGGTYSITGILGIP-HQPPQNMTDPNAIKRKREEQQ--V-NGQHE--IKTEPPTDNNLD---MWYA
TARPPL--KIARPENGNLDAPQILMNAANAQLF-NTAVTI-----HPPSYNVNAQFITTTT------AGGEM
KLSEYSMPSPATANVTQSESQVQGQPANYVTSLGPTMSESSSL------EMKPIVVTVRSDGILQTVQTTSV
EYEANNNN---------NSNNTTPPPKPGTPSSNEG-NNLTELKPVQPTPQS-YTPLPSFTGQFSSQASSIG
SNPPSYPGLPILGTVASQVVLQGHNQSAINVPSGNPEYYNT---VAYSQYNPTPYT-DPQWRAYPT-----G
IINASYYYPPAGGVPARTENNNT------------------------AAASPSKS-----------------
------------------------------------------------------------------------
------------------------------------------------------------------------
------------------------------------------------------------------------
------------------------------------------------------------------------
------------------------------------------------------------------------
------------------------------------------------------------------------
------------------------------------------------------------------------
------------------------------------------------------------------------
------------------------------------------------------------------------
------------------------------
>Pax2/5/8_Mytilus_galloprovincialis|CL6200.Contig2_All_[141..1640]/1-499 Mollusca_Bivalvia. Complete. Submitted name: CL6200.Contig2_All_[141..1640].
------------------------------------------------------------------------
------------------------------------------------------------------------
----------------------------------------------------------------MQNTWPGA
YGPPSHLTYQLPPRHTYDVFAGNYDAFAGHGGVNQLGGVFVNGRPLPDVVRQRIVELAHQGVRPCDISRQLR
VSHGCVSKILGRYYETGSIKPGVIGGSKPK---VATPKVVDAITRYKHENPTMFAWEIRDRLLS-----EGV
CTSENVPS----------------VSSINRIVRNRAADSNR-------------------------------
-----------------------------------------------SIDQKSPPLPNEAHSPSMPHSNSPN
G-DAMQRGGTYSITGILGIP-HQPPQNMTDPNAIKRKREEQQ--V-NGQHE--IKTEPPTDNNLD---MWYA
TARPPL--KIARPENGNLDAPQILMNAANAQLF-NTAVTI-----HPPSYNVNAQFITTTT------AGGEM
KLSEYSMPSPATANVTQSESQVQGQPANYVTSL---------------------------------------
---ANNNN---------NSNNTTPPPKPGTPSSNEG-NNLTELKPVQPTPQS-YTPLPSFTGQFSSQASSIG
SNPPSYPGLPILGTVASQVVLQGHNQSAINVPSGNPEYYNT---VAYSQYNPTPYT-DPQWRAYPT-----G
IINASYYYPPAGGVPARTENNNT------------------------AAASPSKS-----------------
------------------------------------------------------------------------
------------------------------------------------------------------------
------------------------------------------------------------------------
------------------------------------------------------------------------
------------------------------------------------------------------------
------------------------------------------------------------------------
------------------------------------------------------------------------
------------------------------------------------------------------------
------------------------------------------------------------------------
------------------------------
>Pax2/5/8_Mytilus_galloprovincialis|CL6200.Contig4_All_[308..2086]/1-592 Mollusca_Bivalvia. Complete. Submitted name: CL6200.Contig4_All_[308..2086].
------------------------------------------------------------------------
-----------------------------------------------------------------------M
EVETNREPSPESVTEEEQQTVTVTTEIHNVNVNEQEILHPTEAEIIQVATTDILQQAATTILSQVNNNYITV
PISISNNNNNEEHDKIKSVK--------GHGGVNQLGGVFVNGRPLPDVVRQRIVELAHQGVRPCDISRQLR
VSHGCVSKILGRYYETGSIKPGVIGGSKPK---VATPKVVDAITRYKHENPTMFAWEIRDRLLS-----EGV
CTSENVPS----------------VSSINRIVRNRAADSNR-------------------------------
-----------------------------------------------SIDQKSPPLPNEAHSPSMPHSNSPN
G-DAMQRGGTYSITGILGIP-HQPPQNMTDPNAIKRKREEQQ--V-NGQHE--IKTEPPTDNNLD---MWYA
TARPPL--KIARPENGNLDAPQILMNAANAQLF-NTAVTI-----HPPSYNVNAQFITTTT------AGGEM
KLSEYSMPSPATANVTQSESQVQGQPANYVTSLGPTMSESSSL------EMKPIVVTVRSDGILQTVQTTSV
EYEANNNN---------NSNNTTPPPKPGTPSSNEG-NNLTELKPVQPTPQS-YTPLPSFTGQFSSQASSIG
SNPPSYPGLPILGTVASQVVLQGHNQSAINVPSGNPEYYNT---VAYSQYNPTPYT-DPQWRAYPT-----G
IINASYYYPPAGGVPARTENNNT------------------------AAASPSKS-----------------
------------------------------------------------------------------------
------------------------------------------------------------------------
------------------------------------------------------------------------
------------------------------------------------------------------------
------------------------------------------------------------------------
------------------------------------------------------------------------
------------------------------------------------------------------------
------------------------------------------------------------------------
------------------------------------------------------------------------
------------------------------
>Pax2/5/8_Mytilus_galloprovincialis|CL6200.Contig3_All_[308..1978]/1-556 Mollusca_Bivalvia. Complete. Submitted name: CL6200.Contig3_All_[308..1978].
------------------------------------------------------------------------
-----------------------------------------------------------------------M
EVETNREPSPESVTEEEQQTVTVTTEIHNVNVNEQEILHPTEAEIIQVATTDILQQAATTILSQVNNNYITV
PISISNNNNNEEHDKIKSVK--------GHGGVNQLGGVFVNGRPLPDVVRQRIVELAHQGVRPCDISRQLR
VSHGCVSKILGRYYETGSIKPGVIGGSKPK---VATPKVVDAITRYKHENPTMFAWEIRDRLLS-----EGV
CTSENVPS----------------VSSINRIVRNRAADSNR-------------------------------
-----------------------------------------------SIDQKSPPLPNEAHSPSMPHSNSPN
G-DAMQRGGTYSITGILGIP-HQPPQNMTDPNAIKRKREEQQ--V-NGQHE--IKTEPPTDNNLD---MWYA
TARPPL--KIARPENGNLDAPQILMNAANAQLF-NTAVTI-----HPPSYNVNAQFITTTT------AGGEM
KLSEYSMPSPATANVTQSESQVQGQPANYVTSL---------------------------------------
---ANNNN---------NSNNTTPPPKPGTPSSNEG-NNLTELKPVQPTPQS-YTPLPSFTGQFSSQASSIG
SNPPSYPGLPILGTVASQVVLQGHNQSAINVPSGNPEYYNT---VAYSQYNPTPYT-DPQWRAYPT-----G
IINASYYYPPAGGVPARTENNNT------------------------AAASPSKS-----------------
------------------------------------------------------------------------
------------------------------------------------------------------------
------------------------------------------------------------------------
------------------------------------------------------------------------
------------------------------------------------------------------------
------------------------------------------------------------------------
------------------------------------------------------------------------
------------------------------------------------------------------------
------------------------------------------------------------------------
------------------------------
>Pax2/5/8_Mytilus_galloprovincialis|CL6200.Contig6_All_[308..1993]/1-561 Mollusca_Bivalvia. Complete. Submitted name: CL6200.Contig6_All_[308..1993].
------------------------------------------------------------------------
-----------------------------------------------------------------------M
EVETNREPSPESVTEEEQQTVTVTTEIHNVNVNEQEILHPTEAEIIQVATTDILQQAATTILSQVNNNYITV
PISISNNNNNEEHDKIKSVKEFGEDSVFGHGGVNQLGGVFVNGRPLPDVVRQRIVELAHQGVRPCDISRQLR
VSHGCVSKILGRYYETGSIKPGVIGGSKPK---VATPKVVDAITRYKHENPTMFAWEIRDRLLS-----EGV
CTSENVPS----------------VSSINRIVRNRAADSNR-------------------------------
-----------------------------------------------SIDQKSPPLPNEAHSPSMPHSNSPN
G-DAMQRGGTYSITGILGIP-HQPPQNMTDPNAIKRKREEQQ--V-NGQHE--IKTEPPTDNNLD---MWYA
TARPPL--KIARPENGNLDAPQILMNAANAQLF-NTAVTI-----HPPSYNVNAQFITTTT------AGGEM
KLSEYSMPSPATANVTQSESQVQGQPANYVTSLGPTMSESSSL------EMKPIVVTVRSDGILQTVQTTSV
EYEANNNN---------NSNNTTPPPKPGTPSSNEG-NNLTELKPVQPTPQS-YTPLPSFTGQFS-------
--------------------------------TGNPEYYNT---VAYSQYNPTPYT-DPQWRAYPT-----G
IINASYYYPPAGGVPARTENNNT------------------------AAASPSKS-----------------
------------------------------------------------------------------------
------------------------------------------------------------------------
------------------------------------------------------------------------
------------------------------------------------------------------------
------------------------------------------------------------------------
------------------------------------------------------------------------
------------------------------------------------------------------------
------------------------------------------------------------------------
------------------------------------------------------------------------
------------------------------
>Pax2/5/8_Mytilus_galloprovincialis|CL6200.Contig5_All_[308..1885]/1-525 Mollusca_Bivalvia. Complete. Submitted name: CL6200.Contig5_All_[308..1885].
------------------------------------------------------------------------
-----------------------------------------------------------------------M
EVETNREPSPESVTEEEQQTVTVTTEIHNVNVNEQEILHPTEAEIIQVATTDILQQAATTILSQVNNNYITV
PISISNNNNNEEHDKIKSVKEFGEDSVFGHGGVNQLGGVFVNGRPLPDVVRQRIVELAHQGVRPCDISRQLR
VSHGCVSKILGRYYETGSIKPGVIGGSKPK---VATPKVVDAITRYKHENPTMFAWEIRDRLLS-----EGV
CTSENVPS----------------VSSINRIVRNRAADSNR-------------------------------
-----------------------------------------------SIDQKSPPLPNEAHSPSMPHSNSPN
G-DAMQRGGTYSITGILGIP-HQPPQNMTDPNAIKRKREEQQ--V-NGQHE--IKTEPPTDNNLD---MWYA
TARPPL--KIARPENGNLDAPQILMNAANAQLF-NTAVTI-----HPPSYNVNAQFITTTT------AGGEM
KLSEYSMPSPATANVTQSESQVQGQPANYVTSL---------------------------------------
---ANNNN---------NSNNTTPPPKPGTPSSNEG-NNLTELKPVQPTPQS-YTPLPSFTGQFS-------
--------------------------------TGNPEYYNT---VAYSQYNPTPYT-DPQWRAYPT-----G
IINASYYYPPAGGVPARTENNNT------------------------AAASPSKS-----------------
------------------------------------------------------------------------
------------------------------------------------------------------------
------------------------------------------------------------------------
------------------------------------------------------------------------
------------------------------------------------------------------------
------------------------------------------------------------------------
------------------------------------------------------------------------
------------------------------------------------------------------------
------------------------------------------------------------------------
------------------------------
>Pax2/5/8_Pinctada_fucata|pfu_aug1.0_406.1_65408.t1/1-480 Mollusca_Bivalvia. Complete. Submitted name: Pax2/5/8 (after Morino & al. 2013).
------------------------------------------------------------------------
------------------------------------------------------------------------
----------------------------------------------------------------MCSNMPMY
YMPSMEHSFFSHHKYNMFGNMEMSCNFQGHGGVNQLGGVFVNGRPLPDVVRQRIVELAHQGVRPCDISRQLR
VSHGCVSKILGRYYETGSIKPGVIGGSKPK---VATPKVVDAITRYKHENPTMFAWEIRDRLLA-----EGV
CTSENVPS----------------VSSINRIVRNKAAENAK-------------------------------
-------------------------------------HSPGQTSPSLSNDAGSPPLSH-THQPSPNG----D
G-IPRASAPSYSITGILGISQGQNPQGMVDANSNKRKRENQP--VNNG-HEPEIKTEPNT-NHID---MWYD
PQRQ----KIPRQDGVPQD-HALSQTILINNAP-YAGVVP----SLAPQYN--AQFVTTTTSVTGDVHKGGA
PVVEYTMPSSAIGTLPNTESHIPTT--NYSSSIGDSTS----------------------------------
----------------------------------------------------------------------YT
GSLPSYQSQAVVAPVVPPLVISSGNYSPANPPSG-GEYYNA---VPYTQYQAAQY--DPSWGLRYSAPAAAG
LLNTPYYYQTA--VSGRNEPTTTNAAPVPATQQPQQPPQQQQQQAPPQAASPPKT-----------------
------------------------------------------------------------------------
------------------------------------------------------------------------
------------------------------------------------------------------------
------------------------------------------------------------------------
------------------------------------------------------------------------
------------------------------------------------------------------------
------------------------------------------------------------------------
------------------------------------------------------------------------
------------------------------------------------------------------------
------------------------------
>Pax2/5/8_Crassostrea_gigas|K1QYI7/1-562 Mollusca_Bivalvia. Complete. Submitted name: Paired box protein Pax-2-A. Gene: CGI_10024166
------------------------------------------------------------------------
------------------------------------------------------------------------
----------------------------------------------------------MRLDFFSKAGIGLE
TMQNTWAGPYGPPTFPYQLQPRAYDVFAGHGGVNQLGGVFVNGRPLPDVVRQRIVELAHQGVRPCDISRQLR
VSHGCVSKILGRYYETGSIKPGVIGGSKPK---VATPKVVDAITRYKHENPTMFAWEIRDRLLA-----EGV
CTAENVPS----------------VSSINRIVRNKAAENAK-------------------------------
-------------------------------------QSPGHTSPSV--DTGSPPLS---HQPSPNS-----
E-IQR--AP-YTITGILGIPQSQTAQTMVDPNGNKRKREDQ---VPNG-HEAEVKIEPNT-GDMN---IWYQ
AQPRPT--KQARPENGTTDAQGMPHTLIINNAPMYPTGVP---TNLPPNYN--AHFVTTTTTISGDVIKPQV
GV-EYTIASPAIGTVANSESQSTTS--NFVTSLGHQLGTEISVNAQT-QDMKPIVVAVVTESQPPAQQEQFQ
--EATNNTPTSSSTPTINNNNNTPPPKAGSPGSGGGANNLTELKPVQPTMSQSYTPLPSFSGQFSSQASSYN
GSHATFPSQAVVGTVVQPLVISSGSYNPTNPPSG--EYYNTAGTVPYTQYQTAAYPADPAWTMRYTNPT--G
ILNTPYYYQTP--VSGRNEPNTTVA----------------------ASASPSKS-----------------
------------------------------------------------------------------------
------------------------------------------------------------------------
------------------------------------------------------------------------
------------------------------------------------------------------------
------------------------------------------------------------------------
------------------------------------------------------------------------
------------------------------------------------------------------------
------------------------------------------------------------------------
------------------------------------------------------------------------
------------------------------
>Pax2/5/8(f)_Nucula_tumidula|ENA|KT380898|KT380898.1/1-428 Mollusca_Bivalvia. Fragment. Submitted name: Nucula tumidula pax258 (pax258) mRNA, partial cds.
------------------------------------------------------------------------
------------------------------------------------------------------------
------------------------------------------------------------------------
--------------------------DDGHGGVNQLGGVFVNGRPLPDVVRTRIVELAHQGVRPCDISRQLR
VSHGCVSKILGRYYETGSIKPGVIGGSKPK---VVTPKVADAITRYKHENPTMFAREIRDRLLA-----EGV
CSTENVPS----------------VSSINRICR-HCKDGE--------------------------------
---------------------------MLYSEDGIVRNKAAEKAKQSMSGQTSPALSGDAGSPPISQSSSPN
GDALHRATAGYSISGILGIP-NQNAQNLNDMNSAKRKRDDHG--VTNG-HDIEVKPEPAIISTNNNMEMWY-
---RPT--KIPRSDNGPLEQQHVQIMSNVNGQIPVYSAVHPHPGMHPPSYS--GQFVTTTTPSDI-------
KTSEYGAALPTNAIS---DTHNPAS--NYSPPIGPTLTPINPVPATAAQDVKPVITAEQ-RMQDTETPTTVA
DFEANN-----------DNNNPSPSSKPGTP-SNNGSANLTELKPVQPTFTQSYTPLPSFTGQFSTQTTSY-
------------------------------------------------------------------------
------------------------------------------------------------------------
------------------------------------------------------------------------
------------------------------------------------------------------------
------------------------------------------------------------------------
------------------------------------------------------------------------
------------------------------------------------------------------------
------------------------------------------------------------------------
------------------------------------------------------------------------
------------------------------------------------------------------------
------------------------------------------------------------------------
------------------------------
>Pax2/5/8(f)_Acanthochitona_crinita|ENA|KT380897|KT380897.1/1-296 Mollusca_Polyplacophora. Fragment. Submitted name: Acanthochitona crinita pax258 (pax258) mRNA, partial cds.
------------------------------------------------------------------------
------------------------------------------------------------------------
---------------------------------------------------------RNPEPVEENSPTDAM
DSSDKPAKGWVGNRSWHGEGGSWDKSDDGHGGVNQLGGVFVNGRPLPDVVRQRIVELAHQGVRPCDISRQLR
VSHGCVSKILGRYYETGSIKPGVIGGSKPK---VATPKVVDAITMYKQENPTMFAWEIRDRLLS-----EAV
CSQENVPS----------------VSSINRIVRNKAADKAK-------------------------------
-----------------------------------------------SSGELSPGLPSETPTSPLPQASTPS
GELGPSRA--YTVSSLLGISGHSPPAGSPSESF-KRKQDAD---ITNG-HAEVENSD------------WYS
---PAL--KMARTAHSPTMGSQVQTYTI--------------------------------------------
------------------------------------------------------------------------
--------------------------------------------PAQPYPAQQYTTVTTAENH---------
------------------------------------------------------------------------
------------------------------------------------------------------------
------------------------------------------------------------------------
------------------------------------------------------------------------
------------------------------------------------------------------------
------------------------------------------------------------------------
------------------------------------------------------------------------
------------------------------------------------------------------------
------------------------------------------------------------------------
------------------------------------------------------------------------
------------------------------------------------------------------------
------------------------------
>Pax2/5/8(f)_Helobdella_robusta|T1EH18/1-121 Annelida_Clitellata. Complete? Flagged as complete but also non terminal residues in Uniprot. Submitted name: Uncharacterized protein. Gene: HELRODRAFT_124549
------------------------------------------------------------------------
------------------------------------------------------------------------
------------------------------------------------------------------------
-----------------------------HGGVNQLGGVFVNGRPLPDMVRQRIVEMAHQGVRPCDISRQLR
VSHGCVSKILGRYYETGSIKPGVIGGSKPK---VATPKVVDAICKYKRENATMFAWEIRDRLLA-----EGV
CDQENVPS----------------VSSINR------------------------------------------
------------------------------------------------------------------------
------------------------------------------------------------------------
------------------------------------------------------------------------
------------------------------------------------------------------------
------------------------------------------------------------------------
------------------------------------------------------------------------
------------------------------------------------------------------------
------------------------------------------------------------------------
------------------------------------------------------------------------
------------------------------------------------------------------------
------------------------------------------------------------------------
------------------------------------------------------------------------
------------------------------------------------------------------------
------------------------------------------------------------------------
------------------------------------------------------------------------
------------------------------------------------------------------------
------------------------------
>Pax2/5/8(f)_Sabellaria_alveolata|SA_Locus_22463/1-184 Annelida_Polychaeta. Fragment. Submitted name: 2032 Pax258 SA_Locus_22463_Transcript_1/1_Confidence_0.000_Length_563.
------------------------------------------------------------------------
------------------------------------------------------------------------
-------------------LSPNLPTFTNLDAVTAAFGQQQVSPPPLQTVQVAHLQNTIQTSIQSTIQNSIQ
NSIQNTLQSLHTMVTVEGQGQPNSKVGKGHGGVNQLGGVFVNGRPLPEVVRQRIIELAQQGVRPCDISRQLR
VSHGCVSKILTRYYETGSIKPGVIGGSKPK---VATPKVVDAICKYKRDNPTMLPGRSGIGY----------
------------------------------------------------------------------------
------------------------------------------------------------------------
------------------------------------------------------------------------
------------------------------------------------------------------------
------------------------------------------------------------------------
------------------------------------------------------------------------
------------------------------------------------------------------------
------------------------------------------------------------------------
------------------------------------------------------------------------
------------------------------------------------------------------------
------------------------------------------------------------------------
------------------------------------------------------------------------
------------------------------------------------------------------------
------------------------------------------------------------------------
------------------------------------------------------------------------
------------------------------------------------------------------------
------------------------------------------------------------------------
------------------------------
>Pax2/5/8(f)_Haliotis_asinina|Q9BKK6/1-79 Mollusca_Gastropoda. Fragment. Submitted name: Transcription factor pax-258.
------------------------------------------------------------------------
------------------------------------------------------------------------
------------------------------------------------------------------------
-------------------------------------------RPLPDVVRTRIVDLAHQGVRPCDISRQLR
VSHGCVSKILGRYYETGSIKPGVIGGSKPK---VATPKVVDAITRYKQDNPTI-------------------
------------------------------------------------------------------------
------------------------------------------------------------------------
------------------------------------------------------------------------
------------------------------------------------------------------------
------------------------------------------------------------------------
------------------------------------------------------------------------
------------------------------------------------------------------------
------------------------------------------------------------------------
------------------------------------------------------------------------
------------------------------------------------------------------------
------------------------------------------------------------------------
------------------------------------------------------------------------
------------------------------------------------------------------------
------------------------------------------------------------------------
------------------------------------------------------------------------
------------------------------------------------------------------------
------------------------------------------------------------------------
------------------------------
>Pax2/5/8(f)_Ilyanassa_obsoleta|O96709/1-85 Mollusca_Gastropoda. Fragment. Submitted name: Pax2/5/8 protein.
------------------------------------------------------------------------
------------------------------------------------------------------------
------------------------------------------------------------------------
---------------------------------------FVNGRPFPDVVRSRIVELSHQGVRPCDISRQLR
VSHGCVSKILGRYYETGSIKPGVIGGSKPK---VATPKVVDAITRYKVDNPTMFA-----------------
------------------------------------------------------------------------
------------------------------------------------------------------------
------------------------------------------------------------------------
------------------------------------------------------------------------
------------------------------------------------------------------------
------------------------------------------------------------------------
------------------------------------------------------------------------
------------------------------------------------------------------------
------------------------------------------------------------------------
------------------------------------------------------------------------
------------------------------------------------------------------------
------------------------------------------------------------------------
------------------------------------------------------------------------
------------------------------------------------------------------------
------------------------------------------------------------------------
------------------------------------------------------------------------
------------------------------------------------------------------------
------------------------------
>Pax2/5/8(f)_Lottia_gigantea|V3ZI38/1-122 Mollusca_Gastropoda. Fragment. Submitted name: Uncharacterized protein. Gene: LOTGIDRAFT_135549
------------------------------------------------------------------------
------------------------------------------------------------------------
------------------------------------------------------------------------
----------------------------GHGGVNQLGGVFVNGRPLPEVVRNRIVDLAHQGVRPCDISRQLR
VSHGCVSKILGRYYETGSIRPGVIGGSKPK---VATPKVVEAITHYKIDNPTMFAWEIRDRLLA-----ENV
CTQDNVPS----------------VSSINR------------------------------------------
------------------------------------------------------------------------
------------------------------------------------------------------------
------------------------------------------------------------------------
------------------------------------------------------------------------
------------------------------------------------------------------------
------------------------------------------------------------------------
------------------------------------------------------------------------
------------------------------------------------------------------------
------------------------------------------------------------------------
------------------------------------------------------------------------
------------------------------------------------------------------------
------------------------------------------------------------------------
------------------------------------------------------------------------
------------------------------------------------------------------------
------------------------------------------------------------------------
------------------------------------------------------------------------
------------------------------
>Pax2/5/8?(f)_Helobdella_robusta|T1EIE6/1-129 Annelida_Clitellata. Complete? Flagged as complete, but also non terminal residues in Uniprot. Submitted name: Uncharacterized protein. Gene: HELRODRAFT_136559
------------------------------------------------------------------------
------------------------------------------------------------------------
------------------------------------------------------------------------
---------------------------TDNNGLNQLGGKFINGRPLPDEVRHKIVHLAQEGVRPCEISRRMK
VSHGCVSKILGRFFETGSIKPGVIGGSKPK---VATGSVVQNIAAYKLENPTMFAWEIRERLLK-----DGV
CNNETVPS----------------VSSINRLLACSV------------------------------------
------------------------------------------------------------------------
------------------------------------------------------------------------
------------------------------------------------------------------------
------------------------------------------------------------------------
------------------------------------------------------------------------
------------------------------------------------------------------------
------------------------------------------------------------------------
------------------------------------------------------------------------
------------------------------------------------------------------------
------------------------------------------------------------------------
------------------------------------------------------------------------
------------------------------------------------------------------------
------------------------------------------------------------------------
------------------------------------------------------------------------
------------------------------------------------------------------------
------------------------------------------------------------------------
------------------------------
>Pax1/9(f)_Helobdella_robusta|T1G7D6/1-125 Annelida_Clitellata. Complete? Flagged as complete, but also non terminal residues in Uniprot. Submitted name: Uncharacterized protein. Gene: HELRODRAFT_89496
------------------------------------------------------------------------
------------------------------------------------------------------------
------------------------------------------------------------------------
------------------------------GEVNQLGGTFVNGRPLPTSIRLRIVELSRSGVRPCDISRQLK
VSHGCVSKILARYHETGSVLPGAIGGSKPR---VTTEKVVRAIRRYKSVEPSIFAWEIRERLVA-----DGV
CDKYNVPS----------------VSSVSRILRNK-------------------------------------
------------------------------------------------------------------------
------------------------------------------------------------------------
------------------------------------------------------------------------
------------------------------------------------------------------------
------------------------------------------------------------------------
------------------------------------------------------------------------
------------------------------------------------------------------------
------------------------------------------------------------------------
------------------------------------------------------------------------
------------------------------------------------------------------------
------------------------------------------------------------------------
------------------------------------------------------------------------
------------------------------------------------------------------------
------------------------------------------------------------------------
------------------------------------------------------------------------
------------------------------------------------------------------------
------------------------------
>Pax1/9(f)_Pinctada_fucata|pfu_aug1.1_43957.1_80168/1-126 Mollusca_Bivalvia. Fragment accessible by blast. Pax1/9 after Morino 2013.. Submitted name: Pax1/9_allele1.
------------------------------------------------------------------------
------------------------------------------------------------------------
------------------------------------------------------------------------
-----------------------------FGEVNQLGGVFVNGRPLPNAIRLRIVELAQLGVRPCDISRQLR
VSHGCVSKILARYNETGSILPGAIGGSKPR---VTTPNVVKHIKMYKERDPGIFAWEIRDKLLA-----DGV
CDKYNVPS----------------VSSISRILRNK-------------------------------------
------------------------------------------------------------------------
------------------------------------------------------------------------
------------------------------------------------------------------------
------------------------------------------------------------------------
------------------------------------------------------------------------
------------------------------------------------------------------------
------------------------------------------------------------------------
------------------------------------------------------------------------
------------------------------------------------------------------------
------------------------------------------------------------------------
------------------------------------------------------------------------
------------------------------------------------------------------------
------------------------------------------------------------------------
------------------------------------------------------------------------
------------------------------------------------------------------------
------------------------------------------------------------------------
------------------------------
>Pax1/9(f)_Capitella_teleta|R7VKC0/1-211 Annelida_Polychaeta. Fragment. Submitted name: Uncharacterized protein. Gene: CAPTEDRAFT_64892
------------------------------------------------------------------------
------------------------------------------------------------------------
------------------------------------------------------------------------
--------------------------QSAYGEVNQLGGMFVNGRPLPNTVRLRIVELAQLGVRPCDISRQLK
VSHGCVSKILARYNETGSILPGTIGGSKPR---VTTPKVVDSIRVYKDKDPGIFAWEIRDKLLA-----DRI
CDKFNVPS----------------VSSISRILRNKIQHLHPKYDLKEARAACNYGPLYAMPCPPPSASASGG
PRMTSSGPSPCVT----------------------------------------------------PGQLRAA
AAAAAW-TSSHSVSNLLGFRPYCNQQ----------------------------------------------
------------------------------------------------------------------------
------------------------------------------------------------------------
------------------------------------------------------------------------
------------------------------------------------------------------------
------------------------------------------------------------------------
------------------------------------------------------------------------
------------------------------------------------------------------------
------------------------------------------------------------------------
------------------------------------------------------------------------
------------------------------------------------------------------------
------------------------------------------------------------------------
------------------------------------------------------------------------
------------------------------------------------------------------------
------------------------------------------------------------------------
------------------------------
>Pax1/9_Terebratalia_transversa|A0A0D4RFN4/1-275 Brachiopoda_Rhynchonelliformea. Complete. Submitted name: Pax1/9. Gene: 9
------------------------------------------------------------------------
------------------------------------------------------------------------
------------------------------------------------------------------------
---------------------MDSNCNPSFGEVNQLGGVFVNGRPLPNAIRLKIVEMAGVGVRPCDISRQLR
VSHGCVSKILARYHETGSILPGTIGGSKPR---VTTPNVVKQIKEYKERDPGIFAWEIRDKLLT-----EGV
CDKFNVPS----------------VSSISRILRNKIGNPLQNISEVSSP-----------------------
---NRFFCSPILPYSCSSNIPQQNINQHCAAPGTAPVSLCPHTPVQAHPVFPVSVSPSTPVDTRTTPTSRVS
TSRCGW-PTPVQCANLLGFRPA--------HPQNAPSCE---------------DT-KFHSTSYLDQNYNFY
-----------------TSGMPMYLHGH--------------------------------------------
------------------------------------------------------------------------
------------------------------------------------------------------------
------------------------------------------------------------------------
------------------------------------------------------------------------
------------------------------------------------------------------------
------------------------------------------------------------------------
------------------------------------------------------------------------
------------------------------------------------------------------------
------------------------------------------------------------------------
------------------------------------------------------------------------
------------------------------------------------------------------------
------------------------------------------------------------------------
------------------------------------------------------------------------
------------------------------
>Pax9_Crassostrea_gigas|K1R7L8/1-281 Mollusca_Bivalvia. Complete. Submitted name: Paired box protein Pax-9. Gene: CGI_10005222
------------------------------------------------------------------------
------------------------------------------------------------------------
------------------------------------------------------------------------
------------------MRKLLDTEQSTFGEVNQLGGVFVNGRPLPNAIRLRIVELAQLGVRPCDISRQLR
VSHGCVSKILARYNETGSILPGAIGGSKPR---VTTPNVVKHIKMYKERDPGIFAWEIRDKLLA-----DGV
CDKYNVPS----------------VSSISRILRNKIGNNPTP-----TPISQG------YDNKNPTIMTQPT
APAPIYN-HQFYPYSCSTPSM---PPVHSSQMPVSQPLAQLNPNK----------------PPQPASNCVTP
CMMRAWATSSHSVNDILGFRPPPMQQPMAPHHQPLPQ-----------------DNMGNLGQNYNM---NYY
AM-------------KPTSVAPMYLQS---------------------------------------------
------------------------------------------------------------------------
------------------------------------------------------------------------
------------------------------------------------------------------------
------------------------------------------------------------------------
------------------------------------------------------------------------
------------------------------------------------------------------------
------------------------------------------------------------------------
------------------------------------------------------------------------
------------------------------------------------------------------------
------------------------------------------------------------------------
------------------------------------------------------------------------
------------------------------------------------------------------------
------------------------------------------------------------------------
------------------------------
>Pax1/9_Lottia_gigantea|V4A9T6/1-276 Mollusca_Gastropoda. Complete. Submitted name: Uncharacterized protein. Gene: LOTGIDRAFT_161614
------------------------------------------------------------------------
------------------------------------------------------------------------
------------------------------------------------------------------------
------------------------MEHQSYGEVNQLGGVFVNGRPLPNAIRLRIVELAQLGVRPCDISRQLR
VSHGCVSKILARYNETGSILPGAIGGSKPR---VTTPNVVKHIKVYKDRDPGIFAWEIRDKLLA-----DGV
CDKYNVPS----------------VSSISRILRNKLGS-GSGNSGSSSPGASPNEQ---FDSKTISTSMHPP
S-TPIYN--QFYPYSCPPPAMGMHGSFPTPQMP-SQGHGLSVNYK----------------PP--VSSCVSP
CMMRAW-PSSHSVTDILAFS----RQPMPGQPAPMPSH----------------DNMGTIGQTYNMS--NYY
GM-------------KPG-MSPMYLQS---------------------------------------------
------------------------------------------------------------------------
------------------------------------------------------------------------
------------------------------------------------------------------------
------------------------------------------------------------------------
------------------------------------------------------------------------
------------------------------------------------------------------------
------------------------------------------------------------------------
------------------------------------------------------------------------
------------------------------------------------------------------------
------------------------------------------------------------------------
------------------------------------------------------------------------
------------------------------------------------------------------------
------------------------------------------------------------------------
------------------------------
>Pax9_Octopus_bimaculoides|Scaffold17697:31829-33450/1-260 Mollusca_Cephalopoda. Complete, but C4P699 suggest another N-ter. Submitted name: Ocbimv22010462m.p. Gene: Ocbimv22010462m.g
------------------------------------------------------------------------
------------------------------------------------------------------------
------------------------------------------------------------------------
---------------------------------------------------MRIVELAQLGVRPCDISRQLR
VSHGCVSKILARYNETGSILPGAIGGSKPR---VTTPNVVRHIKIYKEKDPGIFAWEIRDKLLA-----DGI
CDKFSVPS----------------VSSISRILRNKIGNNNNNSNNNNNNSSTSIHTTAQFENRGGVTPNTTP
PAAALYNPHQFYSYTCPGGQGISSLPGVPAPQISTHSQAASAHNVSFKQNSM--------------SS-VAP
CMMRAW-PSSHSVSDILGINV---RQPLSMAQSGPPAHM---------------ETA-LA-QNYN-----YY
GVN-----------IKATAVSPMFLQS---------------------------------------------
------------------------------------------------------------------------
------------------------------------------------------------------------
------------------------------------------------------------------------
------------------------------------------------------------------------
------------------------------------------------------------------------
------------------------------------------------------------------------
------------------------------------------------------------------------
------------------------------------------------------------------------
------------------------------------------------------------------------
------------------------------------------------------------------------
------------------------------------------------------------------------
------------------------------------------------------------------------
------------------------------------------------------------------------
------------------------------
>Pax1/9(f)_Mytilus_galloprovincialis|Unigene67849_All_[769..2]/1-256 Mollusca_Bivalvia. Fragment. Submitted name: Unigene67849_All_[769..2].
------------------------------------------------------------------------
------------------------------------------------------------------------
------------------------------------------------------------------------
-------------------------------------GVFVNGRPLPNAIRLRIVELAQLGVRPCDISRQLR
VSHGCVSKILARYNETGSILPGAIGGSKPR---VTTPNVVKHIKIYKERDPGIFAWEIRDKLLA-----DGV
CDKYNVPS----------------VSSISRILRNKIGN-PSG-----SPGQPQQ-----YENKPPQPVAC-S
APAPIYN--QFYPYSCPAPSMPQVPPPQMQNQPHTIGHFATNKQQQN------------------AANCVTP
CMMRAWAASSHSVNDILGFRPPVPQQMPQVMPP-------------------DNQMMTSLGQNYNMNM-NYY
GMKPTTMSP---------------------------------------------------------------
------------------------------------------------------------------------
------------------------------------------------------------------------
------------------------------------------------------------------------
------------------------------------------------------------------------
------------------------------------------------------------------------
------------------------------------------------------------------------
------------------------------------------------------------------------
------------------------------------------------------------------------
------------------------------------------------------------------------
------------------------------------------------------------------------
------------------------------------------------------------------------
------------------------------------------------------------------------
------------------------------------------------------------------------
------------------------------
>Pax1/9(f)_Sabellaria_alveolata|SA_Locus_72760/1-297 Annelida_Polychaeta. Fragment. Submitted name: 2011 Pax19 SA_Locus_72760_Transcript_2/2_Confidence_0.000_Length_910.
------------------------------------------------------------------------
------------------------------------------------------------------------
------------------------------------------------------------------------
------------------------------GEVNQLGGVFVNGRPLPNTIRIRIIELAQLGVRPCDISRQLK
VSHGCVSKILARYNETGSILPGTIGGSKPR---VTTPKVVDSIRRYKEKDPGIFAWEIRDKLLS-----DGI
CDKFNVPS----------------VSSISRILRNKIGSMGHINPQLYTESAKTDH-----------------
--RSFYN--HIYPYPCTPGMPGMVPNVTMSSSTFSSQPSSLQLSSKSDNMT--------------PGMSPQA
AAMRMW-PSAHTVSDILGFRHAQSMQGLQACSPVSSSSSTHLQENPSCVLSQSHSYSQNISSSYNQPYAGYY
QMGHPMGSAMNPSAVSPNMSQPMYLQS---------------------------------------------
------------------------------------------------------------------------
------------------------------------------------------------------------
------------------------------------------------------------------------
------------------------------------------------------------------------
------------------------------------------------------------------------
------------------------------------------------------------------------
------------------------------------------------------------------------
------------------------------------------------------------------------
------------------------------------------------------------------------
------------------------------------------------------------------------
------------------------------------------------------------------------
------------------------------------------------------------------------
------------------------------------------------------------------------
------------------------------
>Pax1/9(f)_Octopus_bimaculoides|C4P699/1-96 Mollusca_Cephalopoda. Fragment. Submitted name: Paired box protein 1/9.
------------------------------------------------------------------------
------------------------------------------------------------------------
------------------------------------------------------------------------
---------------------------------NQLGGVFVNGRPLPNAIRMRIVELAQLGVRPCDISRQLR
VSHGCVSKILARYNETGSILPGAIGGSKPR---VTTPNVVRHIKIYKEKDPGIFAWEIRD------------
------------------------------------------------------------------------
------------------------------------------------------------------------
------------------------------------------------------------------------
------------------------------------------------------------------------
------------------------------------------------------------------------
------------------------------------------------------------------------
------------------------------------------------------------------------
------------------------------------------------------------------------
------------------------------------------------------------------------
------------------------------------------------------------------------
------------------------------------------------------------------------
------------------------------------------------------------------------
------------------------------------------------------------------------
------------------------------------------------------------------------
------------------------------------------------------------------------
------------------------------------------------------------------------
------------------------------------------------------------------------
------------------------------
>PaxZ_Pinctada_fucata|pfu_aug1.0_19663.1_61932/1-322 Mollusca_Bivalvia. ? PaxZ after Morino 2013. Submitted name: PaxZ.
------------------------------------------------------------------------
------------------------------------------------------------------------
------------------------------------------------------------------------
-----------------------------------MGGTYINGKALPDFMRQRIIILSNQGLKAAEISRQLR
VSHGCVSKLLRRYKLTGSIKAKSQGGSKPT---VAIPSVVETIHRYKEENPTIFAWEIREKLLL-----DRV
CNIDNVPS----------------ISSINRIVRMESSRPNRRSSLEDTSISS--------------------
-----------------------------------------------------------------PESVSPT
TET-KKSPTSFSIRDILGDTIDNDEKCRAESV--KRRLEDPTDDNRK-FKISKTDQRTFANTREECREDRYR
LNDSKPITYSQDHNIAANHYLGLYSQSLMFPSYTYPYLPLTSAYNYGTGLPSSYAVSALPAWTPALSTHYLT
LGLGESGKLTSTYQNDEQSDDMYIPYKSENMVKKELFP----------------------------------
------------------------------------------------------------------------
------------------------------------------------------------------------
------------------------------------------------------------------------
------------------------------------------------------------------------
------------------------------------------------------------------------
------------------------------------------------------------------------
------------------------------------------------------------------------
------------------------------------------------------------------------
------------------------------------------------------------------------
------------------------------------------------------------------------
------------------------------------------------------------------------
------------------------------------------------------------------------
------------------------------
>Pax�1(f)_Helobdella_robusta|T1EHA5/1-121 Annelida_Clitellata. Complete? Flagged as complete but also non terminal residues in Uniprot. Comparison with Helobdella sp. A5JPH2 suggest a fragment. Submitted name: Uncharacterized protein. Gene: HELRODRAFT_126586
------------------------------------------------------------------------
------------------------------------------------------------------------
------------------------------------------------------------------------
--------------------------------LNQYGRQFSNGRPLPNYLRVDILKLSLSGVRPCEISRRLQ
VSHGCVSKILNRYRNTGSIHPGQIGGSKPK---VTTPFVIGQVKLMKHNNPQMFAWEIRRKLIE-----EEI
CSEANVPS----------------ISSINRIIR---------------------------------------
------------------------------------------------------------------------
------------------------------------------------------------------------
------------------------------------------------------------------------
------------------------------------------------------------------------
------------------------------------------------------------------------
------------------------------------------------------------------------
------------------------------------------------------------------------
------------------------------------------------------------------------
------------------------------------------------------------------------
------------------------------------------------------------------------
------------------------------------------------------------------------
------------------------------------------------------------------------
------------------------------------------------------------------------
------------------------------------------------------------------------
------------------------------------------------------------------------
------------------------------------------------------------------------
------------------------------
>Pax�1(f)_Schmidtea_mediterranea|D5SHI1/1-128 Platyhelminthes_Rhabditophora. Fragment. Submitted name: Pax-beta1 paired domain protein (Fragment).
------------------------------------------------------------------------
------------------------------------------------------------------------
------------------------------------------------------------------------
----------------------------AGQNVNQYGRVFTNGRPLPEDLRLKILKMAMENVRRCEISRQLQ
VSHGCVSKILNRYSRTGSINPGQIGGSKPK---VTTPEIVSLVKSYREKNPQIFAWEIRQRLVD-----EGA
CTERSAPS----------------ISSINRIIRDKG------------------------------------
------------------------------------------------------------------------
------------------------------------------------------------------------
------------------------------------------------------------------------
------------------------------------------------------------------------
------------------------------------------------------------------------
------------------------------------------------------------------------
------------------------------------------------------------------------
------------------------------------------------------------------------
------------------------------------------------------------------------
------------------------------------------------------------------------
------------------------------------------------------------------------
------------------------------------------------------------------------
------------------------------------------------------------------------
------------------------------------------------------------------------
------------------------------------------------------------------------
------------------------------------------------------------------------
------------------------------
>Pax�2(f)_Schmidtea_mediterranea|D5SHI2/1-128 Platyhelminthes_Rhabditophora. Fragment. Submitted name: Pax-beta2 paired domain protein (Fragment).
------------------------------------------------------------------------
------------------------------------------------------------------------
------------------------------------------------------------------------
----------------------------NGQNINQYGRCFTNGRPLPEELRLEILKLAMENVRPCDISRQLC
VSHGCVSKILNRYVKTGSINPGQIGGSKPK---VTTPDIVDRVRIYKLNNPQIYAWEIRQKLIE-----DQV
CTEQSAPS----------------ISSINRIIRDKG------------------------------------
------------------------------------------------------------------------
------------------------------------------------------------------------
------------------------------------------------------------------------
------------------------------------------------------------------------
------------------------------------------------------------------------
------------------------------------------------------------------------
------------------------------------------------------------------------
------------------------------------------------------------------------
------------------------------------------------------------------------
------------------------------------------------------------------------
------------------------------------------------------------------------
------------------------------------------------------------------------
------------------------------------------------------------------------
------------------------------------------------------------------------
------------------------------------------------------------------------
------------------------------------------------------------------------
------------------------------
>Pax�(f)_Capitella_teleta|R7TWR1/1-151 Annelida_Polychaeta. Fragment, nearly indentical and containing D5SHH9. Submitted name: Uncharacterized protein. Gene: CAPTEDRAFT_115154
------------------------------------------------------------------------
------------------------------------------------------------------------
------------------------------------------------------------------------
--------------------------PVGGKNINQYGRIFTNGRPLPEHLRVQILQLALQGVRPCEISRQLQ
VSHGCVSKILNRYRKTGSINPGQIGGSKPK---VTTPDVVSRVRQYKIENPQMFAWEIRQRLLD-----DNI
CCEKNIPS----------------ISSINRIIRDKSLINRRPGSYDIFRDSSLDEVS---------------
------------------------------------------------------------------------
------------------------------------------------------------------------
------------------------------------------------------------------------
------------------------------------------------------------------------
------------------------------------------------------------------------
------------------------------------------------------------------------
------------------------------------------------------------------------
------------------------------------------------------------------------
------------------------------------------------------------------------
------------------------------------------------------------------------
------------------------------------------------------------------------
------------------------------------------------------------------------
------------------------------------------------------------------------
------------------------------------------------------------------------
------------------------------------------------------------------------
------------------------------------------------------------------------
------------------------------
>Pax�(f)_Capitella_teleta|D5SHH9/1-128 Annelida_Polychaeta. Fragment, nearly identical and included into R7TWR1. Submitted name: Pax-beta paired domain protein.
------------------------------------------------------------------------
------------------------------------------------------------------------
------------------------------------------------------------------------
----------------------------GGKNINQYGRIFTNARPLPEHLRVQILQLALQGVRPCEISRQLQ
VSHGCVSKILNRYRKTGSINPGQIGGSKPK---VTTPDVVSRVRQYKIENPQMFAWEIRQRLLD-----DNI
CCEKNIPS----------------ISSINRIIRDKS------------------------------------
------------------------------------------------------------------------
------------------------------------------------------------------------
------------------------------------------------------------------------
------------------------------------------------------------------------
------------------------------------------------------------------------
------------------------------------------------------------------------
------------------------------------------------------------------------
------------------------------------------------------------------------
------------------------------------------------------------------------
------------------------------------------------------------------------
------------------------------------------------------------------------
------------------------------------------------------------------------
------------------------------------------------------------------------
------------------------------------------------------------------------
------------------------------------------------------------------------
------------------------------------------------------------------------
------------------------------
>Pax�(f)_Aplysia_californica|D5SHH8/1-128 Mollusca_Gastropoda. Fragment. Submitted name: Pax-beta paired domain protein.
------------------------------------------------------------------------
------------------------------------------------------------------------
------------------------------------------------------------------------
----------------------------GGRNINQYGREFTNGRPLPDHLRVQILQLALQGIRPCEISRQLQ
VSHGCVSKILNRYRKTGSINPGQIGGSKPK---VTTPDVVSMVKQYKLDNPQMFAWEIRQKLLQ-----DSV
CSEKNIPS----------------ISSINRIIRDKT------------------------------------
------------------------------------------------------------------------
------------------------------------------------------------------------
------------------------------------------------------------------------
------------------------------------------------------------------------
------------------------------------------------------------------------
------------------------------------------------------------------------
------------------------------------------------------------------------
------------------------------------------------------------------------
------------------------------------------------------------------------
------------------------------------------------------------------------
------------------------------------------------------------------------
------------------------------------------------------------------------
------------------------------------------------------------------------
------------------------------------------------------------------------
------------------------------------------------------------------------
------------------------------------------------------------------------
------------------------------
>Pax�(f)_Lottia_gigantea|D5SHI0/1-128 Mollusca_Gastropoda. Fragment. Submitted name: Pax-beta paired domain protein.
------------------------------------------------------------------------
------------------------------------------------------------------------
------------------------------------------------------------------------
----------------------------ASRNINQYGRQFTNGRPLPEHLRVQILQLALQGIRPCEISRQLQ
VSHGCVSKILNRYRKTGSINPGQIGGSKPK---VTTPDVVSRVRQYKIENPQMFAWEIRQKLIQ-----DGI
CTEKNIPS----------------ISSINRIIRDKA------------------------------------
------------------------------------------------------------------------
------------------------------------------------------------------------
------------------------------------------------------------------------
------------------------------------------------------------------------
------------------------------------------------------------------------
------------------------------------------------------------------------
------------------------------------------------------------------------
------------------------------------------------------------------------
------------------------------------------------------------------------
------------------------------------------------------------------------
------------------------------------------------------------------------
------------------------------------------------------------------------
------------------------------------------------------------------------
------------------------------------------------------------------------
------------------------------------------------------------------------
------------------------------------------------------------------------
------------------------------
>Pax�(f)_Lottia_gigantea|V4B0D1/1-151 Mollusca_Gastropoda. Fragment. Submitted name: Uncharacterized protein. Gene: LOTGIDRAFT_113393
------------------------------------------------------------------------
------------------------------------------------------------------------
------------------------------------------------------------------------
--------------------------------INQYGRQFTNGRPLPEHLRVQILQLALQGIRPCEISRQLQ
VSHGCVSKILNRYRKTGSINPGQIGGSKPK---VTTPDVVSRVRQYKIENPQMFAWEIRQKLIQ-----DGI
CTEKNIPS----------------ISSINRIIRDKAITNRNRSFDYISTIGEGEEVSIMLLIF---------
------------------------------------------------------------------------
------------------------------------------------------------------------
------------------------------------------------------------------------
------------------------------------------------------------------------
------------------------------------------------------------------------
------------------------------------------------------------------------
------------------------------------------------------------------------
------------------------------------------------------------------------
------------------------------------------------------------------------
------------------------------------------------------------------------
------------------------------------------------------------------------
------------------------------------------------------------------------
------------------------------------------------------------------------
------------------------------------------------------------------------
------------------------------------------------------------------------
------------------------------------------------------------------------
------------------------------
>Pax�like_Biomphalaria_glabrata|gi|908452192|ref|XP_013082659.1/1-912 Mollusca_Gastropoda. Complete.. Submitted name: PREDICTED: mucin-5AC-like.
------------------------------------------------------------------------
------------------------------------------------------------------------
------------------------------------------------------------------------
------------------------------------------------------------------------
------------------------------------------------------------------------
-------------------------------------MLYQFLKFSNLCPQNDELGLDAEAMQSYIATMPHM
TVDLSTSPSN---STHSPRPD-QPSNDNSRPVLDKTQGKL------PSEDSIKTG------KAAAVSSPSLS
DVSVKVDASQIVSVL------VKEENGPVLSSSSPSFPV----VGCDSRSSGGDRESSSVVKKEMDENIANV
ATG---HGEEEKEVIVLSLGKKESNA---KEYLETRPAVGCDGDKGASKKS---------------------
------------------------GLSISSAETTVKKSKSENSRPSLNDVISNLSHGAALLSE-------SS
PSSSSVSMSASSLLWSKLSKSSS-NEAALQQLEARTAETKNNLPIQTSSLTIQKPSWFAMPTDESSGSGNTT
TPLSTSCHSS-------------PAVVAEQSPDQQLVATNLSANPVNATV-------HHTPRRRGRKPAS--
-----GNIEAWSPSPSSSSSAVSNANRNATGSKSSTPTPSS--------------------PYPSTRQAPQV
AASIFSLPYNPILSPVYDYNLPDRGLSAATASIMAANPRFAPPHMPATSPFMMSYFPLQPMWGGTGTVAIAA
A----NMSL-PTPLDLSSPNKE--KLKPESTDKTSDKLVASKEPCRKSPSSSQHSASSLSTHST----QGKE
-SKKLSKGTHSKSNKGITKSLS-DKIVV-KAVDKETEDIKDDEDL--SLKEKLTEYRSQEVNISKA------
---KYEKNLLLFGDQEIEIMCVGKLRWVVRNEADLLRIAQANLKKSSPVCDSATIVLEANSSTENLAYGEDK
TRKSFKDRSDCPVSSSVKREDGEQEEGPSLVSSKDRSLSPRKSTCRNTEQPDSDLSPSPSKCPRLDKACHAY
SPKDLGKPQLTNGKADSDKQELGTAVSLPNFLIDSYVTDSSSLNHLPSSSTLLPSSLAEKSSSIVKISCPGQ
RSPPGPAFSKQKHEAMLSEEADKPAGLAASPVTMGCSSSDTYLAKDGLVAVGENKLAHTKCASVC-------
-----------------------------------------------------------HDVKAGTAASLSL
EDEAFSKEYSLLSSMLKSAH----------------------------------------------------
------------------------------
>Pax�_Aplysia_californica|gi|524867779|ref|XP_005090697.1/1-1328 Mollusca_Gastropoda. Complete. mRNA annotated as Pax beta. Submitted name: PREDICTED: mucin-5AC. Gene: LOC100533553
---------------------------------MTTPGSANQCAEPKDVENNGPGSGSASVSGGGQ------
------------------------------------------------------------------------
--------------------------------------------------------------GAEDGSDDSF
DLDDSTYVDDDGSEISRKDAKNRIRHSGSGRNINQYGREFTNGRPLPDHLRVQILQLALQGIRPCEISRQLQ
VSHGCVSKILNRYRKTGSINPGQIGGSKPK---VTTPDVVSMVKQYKLDNPQMFAWEIRQKLLQ-----DSV
CSEKNIPS----------------ISSINRIIRDKTLAHRRGFDLSGEGDEMDELGLDAEAMQRYIATMPHV
SGEMSFQPGSPANNSRSPRPDTQPRRQAAGGGEASQEVKAEDLTEKPSSESSDTVDGESGSKTRVVVEESSL
DLSMSSAASVSLATVGRGKDSVKEEQGEVTVLSSVDSPVCVLTIGCDEDNEGEDCVVHDLTAPAAVKPDSDL
ASPPMSHLVTEKEVLVLNFSKGEISTMKGNGNTNASVKKEKEPERLEVDLSRKKLPSSSLLSAASASDVVSA
AGSVEISSGGSGGGGGSGSGGGGGGGSTTATVEPSRKSKSESSRPSLSEVISNLSHGASLLNELVVSQQSSS
SSSSSLPSSLSSVLFDKVSAMSQLSENIGQKLAAKSLALPESGSSKLASPLGGETSKGTAPSSVEEDPVVVV
AASSPAPVMVLGQSGLVSLPGKQPALAKSPHHHPAVAASPVANETPAAVVVQQQQQQPQPVKRRPRKSAASA
AVTGSGVGDMSTSSAPHPHASSPRQASAGGGSAHATPTTTPTSAPTTPRPASNASSSTTTAAATAATNPTLF
PGIPLGYDKFGMLPAVYDYNLPDRGLTSA----VMANTRFAPPHLAGSQPFMMSYFPLQPVWGGAGTVAIAA
AAAAANLSV-PTPLDLSSPSKDGGKNKPDPVEKPPAEASNNRSSSSSSSSSSKEMGGGKSAGVSGAQRQGKE
VTRRASRSSQSKQARNQARSATAEKHSSGKFVEKQGESTKVVWDGQESVKENSMSSMSMQENVSKVQHEVSL
PKPKYEKNLLLFGDQEVEIMSVGKLRWVVRNEADLLRIAQANLKSSQ-ACDSATVVLEANSSTVHSSCGEGA
GGLRS-DRSDCPVSSSVRREEMEQEDAPQHLSSNSSPTQGSPAVQLLKSVALGGRKQEEKDLHSCCPSPPAS
KRARLDVGGGTGHKGKDSVSLDVTSAKSALLSPAREDAAASAATSLPNFLIDSAVSSNNNNNNNISSHFASS
SPPSATLVARVASNPNLSASSGLSARAQQPPSCSLSQPPSLSIGALSLLPSGQASQILSSSSPLQLSRQRQK
LSACEVMEEKSEGRVGSPESDCPPRESCLSDIKALISNCKSKPKAMVEVDSPRGHSLHSHSAVDKVISKASP
EDEAISKEYSLLSSMLKSAH----------------------------------------------------
------------------------------
>Pax�_Octopus_bimaculoides|Scaffold10474:604998-663118/1-1046 Mollusca_Cephalopoda. Complete. Submitted name: Ocbimv22000807m.p. Gene: Ocbimv22000807m.g
-------MQIKQEVLDSNYEEQSQPTSNSEFKRTTTSANSSADASITDIDNGASAAGDDANNTSKSPQHSPT
QTPKEEINSPSDKEHLREVSKTEPPDERVGYESSDGVLAPSKTEAQMTLALSPSRNALRMLTP---------
--HMIQ-GQILNQP-GLLSALDLSNKFVLNEN-------------GKELAGYKDRHRTNADMQAELTSDDSM
DFDDNLFMEQEIEDLMRRKTDGRIRHS-GGRNINQYGREFTNGRPLPDHLRVQILQLALQGVRPCEISRQLQ
VSHGCVSKILNRYRKTGSINPGQIGGSKPK---VTTPDVVNKVRQYKNENPQMFAWEIRQKLLE-----DQV
CTEKNIPS----------------ISSINRIIRDKAILHRRSLDNFSHLGEEELTGCDEIEETLIQRAYYMG
QIPTQLAPESLASSTSLTQPAFYNVINPRSASAAAFANNVHTQTDTMNGDTKPTTSHNAM----HTSSQRRP
KSSDGVPESSTSGHHPSENLNMKTVSVENMHKNTSSF-----------------------------------
------------------------------------------------------------------------
------------------------------------PSKSESSKPSLQDVISHLFNQASAAYPSAQSALPTS
AASSDKSSSNSDKTESTLASSSKKNELASALPTSISNQSLL---------ISHKMVSIPTSDISLSNSSSSG
PESILVSQSNTNSSLRSTVSSKSSGVNE--------------------------------------------
----------------HSRLSSNKGAT-PAPTKSSQDLLTASRSSSAGSSKSS------------------F
P---IGYDKFGA--VYYDYSLPDRGLSQA------RQSRGVVLSPCVS-PAAVCYYP--NGLHPLKPPVDLS
NSSLDVSNP-STPLDLSASAYKEQEPVQS-------------------------------------------
--RKPGKGAEKSLDICSPLAVGESLEEVKTPLTRSSTVSVPTPPASTLSEKQESKQSKAVVPSL--------
-KSSYERNYLIFGDSELEIISVGKNKWIVRNELELCRIAKEEVKKLGSPVPEEPCSKTPNDKRHLCKHSTKT
ICSNVDSCLHCNHSSNANPCSTPKNSQGACCLSADFSRFVSSSSPQHSSAGSPKDQKDSCPNHKRSVDSSKE
TDCPSAKVSKSSANCPSNDNTSPCPNVCATDISTANNSDWEVSHDDSSINPNSNSENNTPTSNEQ-------
-PPSTNS-----------------------------------------------------------------
----KVSDEESQ---------------------------------------------KEPLSSCDEAGDSTM
PDTEGSKCP-TLQKMLKTT-----------------------------------------------------
------------------------------
>Pax�_Crassostrea_gigas|K1R3J2/1-1171 Mollusca_Bivalvia. Complete. Submitted name: Paired box protein Pax-2-A. Gene: CGI_10022161
MTAEVINIQVKQESSDANHQ------------------NTTATKVTEPNENGVQVS----------------
----EETTSQVETAPQ-----------------AVLVQAGTTLEGGSVSASEQLQ---RMIQQQYLVNLIQF
QQSMLQTGQAMQHHQSLLSAIDFTK---LNQEATASCDAAATQVASDTLDKDKKQAKVNIEGLLEIGSDSET
NENGDSVLGDGCDDLGKGGRE-RIRHSVGGRNINQYGREFTNGRPLPDHLRVQILQLALQGIRPCEISRQLQ
VSHGCVSKILNRYRKTGSINPGQIGGSKPK---VTTPDVVNRVRQYKLENPQMFAWEIRQKLLA-----DKI
CNEKNIPS----------------ISSINRIIRDKAILQRRCIEGIPVVDSDD-GETDELTIDPEHLKHFM-
-IVPNLTPNSSEGQTVIPIQALSSL--PTDTAQTVVIPTVSMPSQGPVTSTSPNSPNSAVVTYQVTSSPSQP
ASTPLVGSQRTS--------ESETYDIEKEQETAVSF-----------------------------------
------------------------------------------------------------------------
-------------------------------IQESSSEDGESSKGHDIKVIQLEYTT-------------NN
DEQNKEARSGQDKTEVSVAETSRHNNLQAVLSHLISTQAATVVREEDPKQVTESKKKSPQLSPSAAKSDLPP
PYSVAVAPLYASIPMYSPSIMKSSPTSSP-------------------------------------------
------------------PATSTKPAKG--KSKSKSESKESGEHQSRKSRSQQ------------SSTAGQA
---------FIPGSGFYDYSLPDRGLGSC----SPATTRPSPPQAGKMVG-MVTGWPFSQS--PIQLPIPSP
TSSEKSR---TSPLDLSSTPQKETQ-----------------------------------------------
--KSPTGNSQKTEQVVSSSKNCFPGEQSKKQLNSES--------------KAIAEEKQAPAKTT--------
-IAHYDKNVLIFGENAVEIISVGNNKWIVRNEDELCHVATGEVLKKKKSGETSPTVQV---KRLSSEGSSEG
SMLKVPK---INVTDSVNGAGAKKSPQTVVNGSN-----VKDAARVDGSGERVDDNRNSCPVLQKML---KP
ITGNFKMGHVHSRRRKEKDLKNLKEDYTDYVISALDNHNPEILYHKKKMNRLSMQELESYRIKQVQ------
---KGLNRMSADIERLGRNSARNEVQWEKSMSLNRNLNTYQGSLDRVSESFSYEKLDVDDHPALTKLQNEQN
RRLEKMEERMNRIRTHAMQEAERRKFAIMFKAKTQPNTLDVNKNEKILPDENNPVLPCEKDIGKDRCCDKKL
DDSGD----IIPVTVVKDSEVEKVRRSTPVNSKEQNGSVVKNTSFLSNMPALSNMDLTTDDTSSPVDTAPSA
TQRSRAPPQGPLRATTPSNTYCGLRRGFLL
>Pax�_Lottia_gigantea|Contig4275(2463977-2470937)/1-905 Mollusca_Gastropoda. Complete. Contains V4B0D1, but see Nter. Submitted name: LgGsHFWreduced.5213.
-------MQIKQESANSENTNKGQNCDNNEDEKKESEESQMVGSPIREGEELTADTETKKVKENGDEENKSS
ETETPTVVTLQRKNGNMEISTAPLVIPQPYLHFFQQQMLQTHLLQQQQSLLNAAIDVTRLNESGQDGQSS--
-------------------------------------------------------GSQPERKVIDGGSDDSF
EYDDGPLTDEDIDD-SKRQSD-----STGGT----------------EHLRVQILQLALQGIRPCEISRQLQ
VSHGCVSKILNRYRKTGSINPGQIGGSKPK---VTTPDVVSRVRQYKIENPQMFAWEIRQKLIQ-----DGI
CTEKNIPS----------------ISSINRIIRDKAITNRNRSFDYISTIGEGEEISFMAGEDISMDTEAVQ
RMMSQISSSSSSSHTAT------GEAAGITEQIAVSVSSQSTVQS-------------------PTSSSKIS
PTVSSTGTIERSSNDALSNTLT--ALPKTAQLDSVEF-----------------------------------
------------------------------------------------------------------------
-----------------------------TAIKTSPKGKSESSRPSLDAVINQLALAQSNSALKDNEPLVKI
VKSESDDNLKRESPIFRGVSISSSPTMSESSSISSPTNVVKYTAQISPKVIPGSIKHEKTRV-QAVKPGGAN
RIPSHSP-----------------------------------------------------------------
--------------------------------------------------------------RSATATAGVF
PTMPFNYEKFQPNSPFYDYNLPDRGLSQV---------PLAPRFPIASQGLMMGYFPMTQGVKVPALPVIGT
PVSTPTESPSGAPLDLSSAP-KE-------------------------------------------------
--------------------------------------------VSKPKATLSPVKQKEKPKTVVAGTLNDI
LKPKYEKNMLLFGDSELEIISVGKNKWIIRNEEEICDLVLKSRARDSNNTNISLLSPISDLNKG-CDEQLNG
ALHLLAGQKTVVESVAKPTDNQCIVSPVSVTNQTIHTLLTQNENASENQRKEVGEIDNSRFDVNLQLSPNSL
LQKRAAEKTSNDPEILVPKIPKLSESGLVVHPVSPLNQSQQQIGMASNLNLLSQIQLQSASNVPT-------
------------------------------------------LLNLVSVAA---------------TSSAII
PTSEPESSDVPATPSTSVNQNCP-------------------------------------------------
----------VLQKMLKNVQ----------------------------------------------------
------------------------------
>Pax�(f)_Ilyanassa_obsoleta|E0AD26/1-587 Mollusca_Gastropoda. Fragment. Submitted name: Paired domain transcription factor Pax-beta.
------------------------------------------------------------------------
------------------------------------------------------------------------
------------------------------------------------------------------------
------------------------------------------------------------------------
----------------------------PK---VTTPDVVSMVRQYKADNPQMFAWEIRQKLLQ-----DLM
CTEKNIPS----------------ISSINRIIRDKAMAQRRGYDLSLGDQGDDDLQIDREAVQRLMAQIPHM
ANSDSNDGFPPDHALTTTTTTTTTTTTTSGGNNNNNTYTDTGEKSGANSPSHSHHSSSSSGGGGGVTVLDIK
PTLETLLSAPSPPQVPGGSGGGSGRRSSDNSPPLFLRVSVDKESESGGVGVESEGGVGAVGGVRGVAQSSHK
QQQRKIKVESTDSEHPNNFLGVGESSSASTTSYRAASRDRDVVVVSLMDLSSTASAVRPSSSSS-------S
STTSASITSTTTTANPTITTTATSAMSSAVKVPQQQRGKSESSRPSLQDVITQLALANSAGGSGGGGQSLIV
STTTTTTTSTTGQSSQSSSSVASPSVSAPPPPVSVSPASGVCGRPVSALLSSPSPAKATKTLTCSDRVKSEE
SLTLNLGSSASRGVGAATTNNKGDKSIRVFSPLLEGAGSLSHRASVSPKTSSTPSSSSRSKARSERKSKGGS
GGDSSSSNLTAAHQSSLPFAAAVSATQLGAAGLAGLSPRMPLDGTLFPSLPLGYDPPFFSSVQATVCVSL--
------------------------------------------------------------------------
------------------------------------------------------------------------
------------------------------------------------------------------------
------------------------------------------------------------------------
------------------------------------------------------------------------
------------------------------------------------------------------------
------------------------------------------------------------------------
------------------------------------------------------------------------
------------------------------------------------------------------------
------------------------------
>Pax�2_Helobdella_sp|A5JPH3/1-639 Annelida_Clitellata. Complete. Submitted name: Transcription factor Hau-Pax-beta2.
------------------------------------------------------------------------
------------------------------MDGSLVLEALGLQPVPPNNANEISTLKIIEEQMEVEESSASS
VIITTDASSTDTTSTTDNNDVIITPAATTTVGTTTYTTTAIPTTVSNTTTTTSPINNNNKIVIIVNSGSTAN
HTEIDKNNISLVQLNNITEQRTKAEMMPGSKNVNQYGRKFTNGRPLPDDLRVQILNMALHGVRPCEISRQLQ
VSHGCVSKILNRYRKTGSINPGKIGGSKPK---VTTPDVVNRVRECKAQNTQMFAWEIRQCLVQ-----DGI
CSEKNIPS----------------ISSINRIIRDKSGQQRTGFERFINSDGQEEIINYGDCSDEYDSDRSKD
STSTTLAITATDNIQTTGTSFESVLKPQRKRRFKPNDAHATKTTDNTSTDHNKSLSVYPTSHMLQSTFQLSN
RLNAVNCASDTSDSKSASNFSQIALSNVPVEEHQSDPKSLTTEHYVAEERALDFSTTKKEIFNHSFQDDVTN
DVIDLSI-----------------------------------------------------------------
------------------KSKNCCTKKEFLLHASPVGDNGENSFSASSSPLNLSSSNKTLDVNASDDNKGTD
ASQKLIHENKKRKVQILLLNGKEYEIVPLGDERWISKNEYELLRGLNQSATSDDAHTSTQHQHASQKHDAPD
VRLTQTSDEVSSTIQISVSQKQPNDTNPSSNGFNSFDEDSSSTIDNSSNIATNEIF----------------
------------------------------------------------------------------------
------------------------------------------------------------------------
------------------------------------------------------------------------
------------------------------------------------------------------------
------------------------------------------------------------------------
------------------------------------------------------------------------
------------------------------------------------------------------------
------------------------------------------------------------------------
------------------------------------------------------------------------
------------------------------------------------------------------------
------------------------------
>Pax�1_Helobdella_sp|A5JPH2/1-699 Annelida_Clitellata. Complete. Submitted name: Transcription factor Hau-Pax-beta1.
------------------------------------------------------------------------
------------------------------------------------------------------------
------------------------------------------------------------------------
-----------MVANDIKVSNKRYRDKKETKVLNQYGRQFSNGRPLPNYLRVDILKLSLSGVRPCEISRRLQ
VSHGCVSKILNRYRNTGSIHPGQIGGSKPK---VTTPFVIGQVKLMKHNNPQMFAWEIRRKLIE-----EGI
CSEANVPS----------------ISSINRIIRDRHQTSR-CF-KSAGSSCSMTSEESDNDVTTTTSTDDTS
DTTPSNFNNTIDVKQQQTFFNVTNVDYYNNNNNDNNDNNNDSILFQQHQQQQQQQYGSQIFFLPMLHYRLLI
TDLSQNENNNNINNNHNNNYNNNHNNINQKYICNNVVNNNLCCNNNDISNSTKSINNNYNNINNINSNNNNN
NNINNNGNNNNNINNNNTLTSIKCPIYRPWYEHGKCESTIESNNINKNNIDNINKKNIENLNEKNNIVNINK
NNINNIDKNNIDNININYSIDNGTNFTNNFNESPFILQTPSNIPSTATTSLPSLKSSSSSSSSSSPSLPTPP
PSSSSPFFHSFTHSFTPKERNNNNNNNSLNIVRPASVALGDFVNIRKNIYSVLSDDNCYNNNVNINNGNNND
INENNINNINNNNNIDKVNNNINNNINNINNIIINNNINKNNNINYNNTISNNNINNDSQNINDIINNNNNI
QFDILNAKNCNRLRCIDGIATNNSLLQNNNSSSNNNNNNNDVVDDVTAIDYSNNKNNNNKNNNNNVNDINVN
EPLDLSLKNKFRSQYK--------------------------------------------------------
------------------------------------------------------------------------
------------------------------------------------------------------------
------------------------------------------------------------------------
------------------------------------------------------------------------
------------------------------------------------------------------------
------------------------------------------------------------------------
------------------------------------------------------------------------
------------------------------------------------------------------------
------------------------------
>Pax�2(f)_Helobdella_robusta|T1G182/1-160 Annelida_Clitellata. Complete? Flagged as complete but also non terminal residues in Uniprot. Comparison with Helobdella sp. A5JPH3 suggest a fragment. Submitted name: Uncharacterized protein. Gene: HELRODRAFT_72974
------------------------------------------------------------------------
------------------------------------------------------------------------
------------------------------------------------------------------------
--------------------------MPGSKNVNQYGRKFTNGRPLPDDLRVQILNMALHGVRPCEISRQLQ
VSHGCVSKILNRYRKTGSINPGKIGGSKPK---VTTPDVVNRVRECKAQNTQMFAWEIRQCLVQ-----DGI
CSEKNIPS----------------ISSINRIIRDKAGQQRTGFERFINSDGQEEVAFVFFFKMSSQ------
------------------------------------------------------------------------
------------------------------------------------------------------------
------------------------------------------------------------------------
------------------------------------------------------------------------
------------------------------------------------------------------------
------------------------------------------------------------------------
------------------------------------------------------------------------
------------------------------------------------------------------------
------------------------------------------------------------------------
------------------------------------------------------------------------
------------------------------------------------------------------------
------------------------------------------------------------------------
------------------------------------------------------------------------
------------------------------------------------------------------------
------------------------------------------------------------------------
------------------------------------------------------------------------
------------------------------
>Pax�(f)_Cerebratulus_lacteus|C9WM13/1-42 Nemertea_Anopla. Fragment. Submitted name: Paired domain transcription factor PaxBeta.
------------------------------------------------------------------------
------------------------------------------------------------------------
------------------------------------------------------------------------
------------------------------------------------------------------------
------SKILNRYRRTGSINPGQIGGSKPK---VTTPDVVNRVKDYKAKNP---------------------
------------------------------------------------------------------------
------------------------------------------------------------------------
------------------------------------------------------------------------
------------------------------------------------------------------------
------------------------------------------------------------------------
------------------------------------------------------------------------
------------------------------------------------------------------------
------------------------------------------------------------------------
------------------------------------------------------------------------
------------------------------------------------------------------------
------------------------------------------------------------------------
------------------------------------------------------------------------
------------------------------------------------------------------------
------------------------------------------------------------------------
------------------------------------------------------------------------
------------------------------------------------------------------------
------------------------------------------------------------------------
------------------------------
>Pax�(f)_Terebratalia_transversa|C9WM14/1-42 Brachiopoda_Rhynchonelliformea. Fragment. Submitted name: Paired domain transcription factor PaxBeta.
------------------------------------------------------------------------
------------------------------------------------------------------------
------------------------------------------------------------------------
------------------------------------------------------------------------
------SKILNRFRRTGSINPGQIGGSKPK---VTTPDVVLKVKEYKIENP---------------------
------------------------------------------------------------------------
------------------------------------------------------------------------
------------------------------------------------------------------------
------------------------------------------------------------------------
------------------------------------------------------------------------
------------------------------------------------------------------------
------------------------------------------------------------------------
------------------------------------------------------------------------
------------------------------------------------------------------------
------------------------------------------------------------------------
------------------------------------------------------------------------
------------------------------------------------------------------------
------------------------------------------------------------------------
------------------------------------------------------------------------
------------------------------------------------------------------------
------------------------------------------------------------------------
------------------------------------------------------------------------
------------------------------
>Pax�?(?)_Crassostrea_gigas|K1S548/1-559 Mollusca_Bivalvia. Complete. No HD, no MYDK signal: not a Pax6. Submitted name: Paired box protein Pax-6. Gene: CGI_10020536
------------------------------------------------------------------------
------------------------------------------------------------------------
------------------------------------------------------------------------
---------MHAPCPADWTISAHCSPGFSASGVNQLGGTFINGRPLPESIRQMILKLHHDGVKSSEISRVTK
VSHGCVSKLLNRYQNTGSIAPSIAGGSKPK---VSTDAVIDMVVKYKTENPEMFAREIRQLLIQ-----NGV
CSEQNVPS----------------VSSVNRILRRN--DLGTK------------------------------
-------------------------------------------------SLPMGSNMVERFSSLSGVNNFTG
NEITVKRIATFQVQD-LGVQSPQQAGTDQSIRSLKRKHEDEDTEQAAKMQKINQYSHLPLNASNPNIVCSPG
ETGPQMKPHVKTQMNSLVPIQPRPSKPQQNSPSEFNHFKPGQMITFVQNSKFVPQKLQETQPILQNTVTIPG
QQLKTTVTNHPVAPLILNSTSSPVPVSNTMSSCLQTPLVACTEPLAAPSFAATPLHTTEKTVTSTATEGRSE
VFQPFSFVDPTFGLIHVSQAPPEMLSFLGLTKQHHSSDSVLQVSKDFLDNNVNRSQCTVREQEVINTNGGGE
KMSPAQIYESTSFLQQLNCSMGTEQCSSAVCEEKSYSIDASFQRDLDVLSVDFSSTSDSDLSSDHDSILDSF
YQSPPNVAVQYSEQAQIHRKRLFPVC----------------------------------------------
------------------------------------------------------------------------
------------------------------------------------------------------------
------------------------------------------------------------------------
------------------------------------------------------------------------
------------------------------------------------------------------------
------------------------------------------------------------------------
------------------------------------------------------------------------
------------------------------------------------------------------------
------------------------------------------------------------------------
------------------------------
>Pax_Helobdella_robusta|T1EJE5/1-122 Annelida_Clitellata. Complete? Flagged as complete, but also non terminal residues in Uniprot. Submitted name: Uncharacterized protein. Gene: HELRODRAFT_144418
------------------------------------------------------------------------
------------------------------------------------------------------------
------------------------------------------------------------------------
-------------------------------EINQLGRMFVNGRPLPLWMRFKIIQLAQQQVRPCDISKILK
VSHGCISKILTRFHKNGSLLPGNTGGSRPR---VSTKDVVAAVCRYKMELPGLFGWEIRDRLIS-----ENV
CSTNNLPS----------------ISSISRILR---------------------------------------
------------------------------------------------------------------------
------------------------------------------------------------------------
------------------------------------------------------------------------
------------------------------------------------------------------------
------------------------------------------------------------------------
------------------------------------------------------------------------
------------------------------------------------------------------------
------------------------------------------------------------------------
------------------------------------------------------------------------
------------------------------------------------------------------------
------------------------------------------------------------------------
------------------------------------------------------------------------
------------------------------------------------------------------------
------------------------------------------------------------------------
------------------------------------------------------------------------
------------------------------------------------------------------------
------------------------------
>PaxB?(f)_Crepidula_fornicata|D6QXB8/1-162 Mollusca_Gastropoda. fragment. Submitted name: Pax-B. Gene: PAXB
------------------------------------------------------------------------
------------------------------------------------------------------------
-----------------------------------------------------------------------M
NDMDENGPVDTPRTSKTSKKKGPAKRKKGHGGVNQLGGVFVNGRPLPDSVRTRIVKLSQEGIRPCEISRRLR
VSHGCVSKILCRFQETGSTKPGVIGGSKPK---VATPQVVGAISRYKAENPTMFAWEIRDKLIA-----DQV
CSPDNAPS----------------VSSINRIVRTRTVDAAR-------------------------------
------------------------------------------------------------------------
------------------------------------------------------------------------
------------------------------------------------------------------------
------------------------------------------------------------------------
------------------------------------------------------------------------
------------------------------------------------------------------------
------------------------------------------------------------------------
------------------------------------------------------------------------
------------------------------------------------------------------------
------------------------------------------------------------------------
------------------------------------------------------------------------
------------------------------------------------------------------------
------------------------------------------------------------------------
------------------------------------------------------------------------
------------------------------------------------------------------------
------------------------------------------------------------------------
------------------------------
>Pax2/5/8?(f)_Arion_vulgaris|A0A0B6YZY1/1-166 Mollusca_Gastropoda. Fragment. Weak affinity with Pax2/5/8. Submitted name: Uncharacterized protein (Fragment) GN=ORF42948. Gene: ORF42948
------------------------------------------------------------------------
------------------------------------------------------------------------
----------------------------------EIHHEILHQYYTMKQNLDHSNNRENNHNNNNHSNNNHN
NSNQGNIRKQEKGNSEEEKVQEGLDDDKGHGGVNQLGGVFVNGRPLPDIVRSKIVELAQAGIRPCDISRQLR
VSHGCVSKILGRYYETGSIRPGVIGGSKPK---VATPMVVKAITKYKEENPTMFAWEIR-------------
------------------------------------------------------------------------
------------------------------------------------------------------------
------------------------------------------------------------------------
------------------------------------------------------------------------
------------------------------------------------------------------------
------------------------------------------------------------------------
------------------------------------------------------------------------
------------------------------------------------------------------------
------------------------------------------------------------------------
------------------------------------------------------------------------
------------------------------------------------------------------------
------------------------------------------------------------------------
------------------------------------------------------------------------
------------------------------------------------------------------------
------------------------------------------------------------------------
------------------------------------------------------------------------
------------------------------------------------------------------------
------------------------------
>P9535(f)_Lottia_gigantea|V4BBM7/1-74 Mollusca_Gastropoda. Fragment. Submitted name: Uncharacterized protein. Gene: LOTGIDRAFT_69535
------------------------------------------------------------------------
------------------------------------------------------------------------
------------------------------------------------------------------------
------------------------------------------------------------------------
--------ISDRLYDPMTLRCNNIGGSKPK---VATPGVVTKIEMLKRENPTMFAWEIRDRLLE-----DSI
CQPSNVPS----------------VSSINRILRN--------------------------------------
------------------------------------------------------------------------
------------------------------------------------------------------------
------------------------------------------------------------------------
------------------------------------------------------------------------
------------------------------------------------------------------------
------------------------------------------------------------------------
------------------------------------------------------------------------
------------------------------------------------------------------------
------------------------------------------------------------------------
------------------------------------------------------------------------
------------------------------------------------------------------------
------------------------------------------------------------------------
------------------------------------------------------------------------
------------------------------------------------------------------------
------------------------------------------------------------------------
------------------------------------------------------------------------
------------------------------
>Pax6(f)_Adelieledon_polymorpha|B5ST43/1-97 Mollusca_Cephalopoda. Fragment. Submitted name: Pax-6.
------------------------------------------------------------------------
------------------------------------------------------------------------
------------------------------------------------------------------------
------------------------------------GGVFVNGRPLPDSTRQRIVELAHSGARPCDISRILQ
VSNGCVSKILGRYYETGSIRPRAIGGSKPR---VATPEVVQKIAQFKRECPSIFAWEIRDRLLS--------
------------------------------------------------------------------------
------------------------------------------------------------------------
------------------------------------------------------------------------
------------------------------------------------------------------------
------------------------------------------------------------------------
------------------------------------------------------------------------
------------------------------------------------------------------------
------------------------------------------------------------------------
------------------------------------------------------------------------
------------------------------------------------------------------------
------------------------------------------------------------------------
------------------------------------------------------------------------
------------------------------------------------------------------------
------------------------------------------------------------------------
------------------------------------------------------------------------
------------------------------------------------------------------------
------------------------------------------------------------------------
------------------------------
>Pax6(f)_Adelieledon_piatkowski|B5ST44/1-97 Mollusca_Cephalopoda. Fragment. Submitted name: Pax-6.
------------------------------------------------------------------------
------------------------------------------------------------------------
------------------------------------------------------------------------
------------------------------------GGVFVNGRPLPDSTRQRIVELAHSGARPCDISRILQ
VSNGCVSKILGRYYETGSIRPRAIGGSKPR---VATPEVVQKIAQFKRECPSIFAWEIRDRLLS--------
------------------------------------------------------------------------
------------------------------------------------------------------------
------------------------------------------------------------------------
------------------------------------------------------------------------
------------------------------------------------------------------------
------------------------------------------------------------------------
------------------------------------------------------------------------
------------------------------------------------------------------------
------------------------------------------------------------------------
------------------------------------------------------------------------
------------------------------------------------------------------------
------------------------------------------------------------------------
------------------------------------------------------------------------
------------------------------------------------------------------------
------------------------------------------------------------------------
------------------------------------------------------------------------
------------------------------------------------------------------------
------------------------------
>Pax6(f)_Pareledone_aurata|B5ST45/1-97 Mollusca_Cephalopoda. Fragment. Submitted name: Pax-6.
------------------------------------------------------------------------
------------------------------------------------------------------------
------------------------------------------------------------------------
------------------------------------GGVFVNGRPLPDSTRQRIVELAHSGARPCDISRILQ
VSNGCVSKILGRYYETGSIRPRAIGGSKPR---VATPEVVQKIAQFKRECPSIFAWEIRDRLLS--------
------------------------------------------------------------------------
------------------------------------------------------------------------
------------------------------------------------------------------------
------------------------------------------------------------------------
------------------------------------------------------------------------
------------------------------------------------------------------------
------------------------------------------------------------------------
------------------------------------------------------------------------
------------------------------------------------------------------------
------------------------------------------------------------------------
------------------------------------------------------------------------
------------------------------------------------------------------------
------------------------------------------------------------------------
------------------------------------------------------------------------
------------------------------------------------------------------------
------------------------------------------------------------------------
------------------------------------------------------------------------
------------------------------
>Pax6(f)_Pareledone_charcoti|B5ST46/1-97 Mollusca_Cephalopoda. Fragment. Submitted name: Pax-6.
------------------------------------------------------------------------
------------------------------------------------------------------------
------------------------------------------------------------------------
------------------------------------GGVFVNGRPLPDSTRQRIVELAHSGARPCDISRILQ
VSNGCVSKILGRYYETGSIRPRAIGGSKPX---VATPEVVQKIAQFKRECPSIFAWEIRDRLLS--------
------------------------------------------------------------------------
------------------------------------------------------------------------
------------------------------------------------------------------------
------------------------------------------------------------------------
------------------------------------------------------------------------
------------------------------------------------------------------------
------------------------------------------------------------------------
------------------------------------------------------------------------
------------------------------------------------------------------------
------------------------------------------------------------------------
------------------------------------------------------------------------
------------------------------------------------------------------------
------------------------------------------------------------------------
------------------------------------------------------------------------
------------------------------------------------------------------------
------------------------------------------------------------------------
------------------------------------------------------------------------
------------------------------
>Pax6(f)_Pareledone_aequipapillae|B5ST47/1-97 Mollusca_Cephalopoda. Fragment. Submitted name: Pax-6.
------------------------------------------------------------------------
------------------------------------------------------------------------
------------------------------------------------------------------------
------------------------------------GGVFVNGRPLPDSTRQRIVELAHSGARPCDISRILQ
VSNGCVSKILGRYYETGSIRPRAIGGSKPR---VATPEVVQKIAQFKRECPSIFAWEIRDRLLS--------
------------------------------------------------------------------------
------------------------------------------------------------------------
------------------------------------------------------------------------
------------------------------------------------------------------------
------------------------------------------------------------------------
------------------------------------------------------------------------
------------------------------------------------------------------------
------------------------------------------------------------------------
------------------------------------------------------------------------
------------------------------------------------------------------------
------------------------------------------------------------------------
------------------------------------------------------------------------
------------------------------------------------------------------------
------------------------------------------------------------------------
------------------------------------------------------------------------
------------------------------------------------------------------------
------------------------------------------------------------------------
------------------------------
>Pax6(f)_Pareledone_albimaculata|B5ST48/1-97 Mollusca_Cephalopoda. Fragment. Submitted name: Pax-6.
------------------------------------------------------------------------
------------------------------------------------------------------------
------------------------------------------------------------------------
------------------------------------GGVFVNGRPLPDSTRQRIVELAHSGARPCDISRILQ
VSNGCVSKILGRYYETGSIRPRAIGGSKPR---VATPEVVQKIAQFKRECPSIFAWEIRDRLLS--------
------------------------------------------------------------------------
------------------------------------------------------------------------
------------------------------------------------------------------------
------------------------------------------------------------------------
------------------------------------------------------------------------
------------------------------------------------------------------------
------------------------------------------------------------------------
------------------------------------------------------------------------
------------------------------------------------------------------------
------------------------------------------------------------------------
------------------------------------------------------------------------
------------------------------------------------------------------------
------------------------------------------------------------------------
------------------------------------------------------------------------
------------------------------------------------------------------------
------------------------------------------------------------------------
------------------------------------------------------------------------
------------------------------
>Pax6(f)_Pareledone_cornuta|B5ST49/1-97 Mollusca_Cephalopoda. Fragment. Submitted name: Pax-6.
------------------------------------------------------------------------
------------------------------------------------------------------------
------------------------------------------------------------------------
------------------------------------GGVFVNGRPLPDSTRQRIVELAHSGARPCDISRILQ
VSNGCVSKILGRYYEPGSIRPRAIGGSKPR---VATPEVVQKIAQFKRECPSIFAWEIRDRLLS--------
------------------------------------------------------------------------
------------------------------------------------------------------------
------------------------------------------------------------------------
------------------------------------------------------------------------
------------------------------------------------------------------------
------------------------------------------------------------------------
------------------------------------------------------------------------
------------------------------------------------------------------------
------------------------------------------------------------------------
------------------------------------------------------------------------
------------------------------------------------------------------------
------------------------------------------------------------------------
------------------------------------------------------------------------
------------------------------------------------------------------------
------------------------------------------------------------------------
------------------------------------------------------------------------
------------------------------------------------------------------------
------------------------------
>Pax6(f)_Pareledone_serperastrata|B5ST50/1-97 Mollusca_Cephalopoda. Fragment. Submitted name: Pax-6.
------------------------------------------------------------------------
------------------------------------------------------------------------
------------------------------------------------------------------------
------------------------------------GGVFVNGRPLPDSTRQRIVELAHSGARPCDISRILQ
VSNGCVSKILGRYYETGSIRPRAIGGSKPR---VATPEVVQKIAQFKRECPSIFAWEIRDRLLS--------
------------------------------------------------------------------------
------------------------------------------------------------------------
------------------------------------------------------------------------
------------------------------------------------------------------------
------------------------------------------------------------------------
------------------------------------------------------------------------
------------------------------------------------------------------------
------------------------------------------------------------------------
------------------------------------------------------------------------
------------------------------------------------------------------------
------------------------------------------------------------------------
------------------------------------------------------------------------
------------------------------------------------------------------------
------------------------------------------------------------------------
------------------------------------------------------------------------
------------------------------------------------------------------------
------------------------------------------------------------------------
------------------------------
>Pax6(f)_Pareledone_panchroma|B5ST51/1-97 Mollusca_Cephalopoda. Fragment. Submitted name: Pax-6.
------------------------------------------------------------------------
------------------------------------------------------------------------
------------------------------------------------------------------------
------------------------------------GGVFVNGRPLPDSTRQRIVELAHSGARPCDISRILQ
VSNGCVSKILGRYYETGSIRPRAIGGSKPR---VATPEVVQKIAQFKRECPSIFAWEIRDRLLS--------
------------------------------------------------------------------------
------------------------------------------------------------------------
------------------------------------------------------------------------
------------------------------------------------------------------------
------------------------------------------------------------------------
------------------------------------------------------------------------
------------------------------------------------------------------------
------------------------------------------------------------------------
------------------------------------------------------------------------
------------------------------------------------------------------------
------------------------------------------------------------------------
------------------------------------------------------------------------
------------------------------------------------------------------------
------------------------------------------------------------------------
------------------------------------------------------------------------
------------------------------------------------------------------------
------------------------------------------------------------------------
------------------------------
>Pax6(f)_Pareledone_subtilis|B5ST52/1-97 Mollusca_Cephalopoda. Fragment. Submitted name: Pax-6.
------------------------------------------------------------------------
------------------------------------------------------------------------
------------------------------------------------------------------------
------------------------------------GGVFVNGRPLPDSTRQRIVELAHSGARPCDISRILQ
VSNGCVSKILGRYYETGSIRPRAIGGSKPX---VATPEVVQKIAQFKRECPSIFAWEIRDRLLS--------
------------------------------------------------------------------------
------------------------------------------------------------------------
------------------------------------------------------------------------
------------------------------------------------------------------------
------------------------------------------------------------------------
------------------------------------------------------------------------
------------------------------------------------------------------------
------------------------------------------------------------------------
------------------------------------------------------------------------
------------------------------------------------------------------------
------------------------------------------------------------------------
------------------------------------------------------------------------
------------------------------------------------------------------------
------------------------------------------------------------------------
------------------------------------------------------------------------
------------------------------------------------------------------------
------------------------------------------------------------------------
------------------------------
>Pax6(f)_Pareledone_turqueti|B5ST53/1-97 Mollusca_Cephalopoda. Fragment. Submitted name: Pax-6.
------------------------------------------------------------------------
------------------------------------------------------------------------
------------------------------------------------------------------------
------------------------------------GGVFVNGRPLPDSTRQRIVELAHSGARPCDISRILQ
VSNGCVSKILGRYYETGSIRPRAIGGSKPR---VATPEVVQKIAQFKRECPSIFAWEIRDRLLS--------
------------------------------------------------------------------------
------------------------------------------------------------------------
------------------------------------------------------------------------
------------------------------------------------------------------------
------------------------------------------------------------------------
------------------------------------------------------------------------
------------------------------------------------------------------------
------------------------------------------------------------------------
------------------------------------------------------------------------
------------------------------------------------------------------------
------------------------------------------------------------------------
------------------------------------------------------------------------
------------------------------------------------------------------------
------------------------------------------------------------------------
------------------------------------------------------------------------
------------------------------------------------------------------------
------------------------------------------------------------------------
------------------------------
>Pax6(f)_Thaumeledone_brevis|B5ST54/1-97 Mollusca_Cephalopoda. Fragment. Submitted name: Pax-6.
------------------------------------------------------------------------
------------------------------------------------------------------------
------------------------------------------------------------------------
------------------------------------GGVFVNGRPLPDSTRQRIVELAHSGARPCDISRILQ
VSNGCVSKILGRYYETGSIRPRAIGGSKPR---VATPEVVQKIAQFKRECPSIFAWEIRDRLLS--------
------------------------------------------------------------------------
------------------------------------------------------------------------
------------------------------------------------------------------------
------------------------------------------------------------------------
------------------------------------------------------------------------
------------------------------------------------------------------------
------------------------------------------------------------------------
------------------------------------------------------------------------
------------------------------------------------------------------------
------------------------------------------------------------------------
------------------------------------------------------------------------
------------------------------------------------------------------------
------------------------------------------------------------------------
------------------------------------------------------------------------
------------------------------------------------------------------------
------------------------------------------------------------------------
------------------------------------------------------------------------
------------------------------
>Pax6(f)_Thaumeledone_gunteri|B5ST55/1-97 Mollusca_Cephalopoda. Fragment. Submitted name: Pax-6.
------------------------------------------------------------------------
------------------------------------------------------------------------
------------------------------------------------------------------------
------------------------------------GGVFVNGRPLPDSTRQRIVELAHSGARPCDISRILQ
VSNGCVSKILGRYYETGSIRPRAIGGSKPR---VATPEVVQKIAQFKRECPSIFAWEIRDRLLS--------
------------------------------------------------------------------------
------------------------------------------------------------------------
------------------------------------------------------------------------
------------------------------------------------------------------------
------------------------------------------------------------------------
------------------------------------------------------------------------
------------------------------------------------------------------------
------------------------------------------------------------------------
------------------------------------------------------------------------
------------------------------------------------------------------------
------------------------------------------------------------------------
------------------------------------------------------------------------
------------------------------------------------------------------------
------------------------------------------------------------------------
------------------------------------------------------------------------
------------------------------------------------------------------------
------------------------------------------------------------------------
------------------------------
>Pax6(f)_Thaumeledone_peninsulae|B5ST56/1-97 Mollusca_Cephalopoda. Fragment. Submitted name: Pax-6.
------------------------------------------------------------------------
------------------------------------------------------------------------
------------------------------------------------------------------------
------------------------------------GGVFVNGRPLPDSTRQRIVELAHSGARPCDISRILQ
VSNGCVSKILGRYYETGSIRPRAIGGSKPR---VATPEVVQKIAQFKRECPSIFAWEIRDRLLS--------
------------------------------------------------------------------------
------------------------------------------------------------------------
------------------------------------------------------------------------
------------------------------------------------------------------------
------------------------------------------------------------------------
------------------------------------------------------------------------
------------------------------------------------------------------------
------------------------------------------------------------------------
------------------------------------------------------------------------
------------------------------------------------------------------------
------------------------------------------------------------------------
------------------------------------------------------------------------
------------------------------------------------------------------------
------------------------------------------------------------------------
------------------------------------------------------------------------
------------------------------------------------------------------------
------------------------------------------------------------------------
------------------------------
>Pax6(f)_Velodona_togata|B5ST57/1-92 Mollusca_Cephalopoda. Fragment. Submitted name: Pax-6.
------------------------------------------------------------------------
------------------------------------------------------------------------
------------------------------------------------------------------------
-----------------------------------------NXXPLPXSTRQRIVELAHSGARPCDISRILQ
VSNGCVSKILGRYYETGSIRPRAIGGSKPR---VATPEVVQKIAQFKRECPSIFAWEIRDRLLS--------
------------------------------------------------------------------------
------------------------------------------------------------------------
------------------------------------------------------------------------
------------------------------------------------------------------------
------------------------------------------------------------------------
------------------------------------------------------------------------
------------------------------------------------------------------------
------------------------------------------------------------------------
------------------------------------------------------------------------
------------------------------------------------------------------------
------------------------------------------------------------------------
------------------------------------------------------------------------
------------------------------------------------------------------------
------------------------------------------------------------------------
------------------------------------------------------------------------
------------------------------------------------------------------------
------------------------------------------------------------------------
------------------------------
>Pax6(f)_Megaleledone_setebos|B5ST58/1-97 Mollusca_Cephalopoda. Fragment. Submitted name: Pax-6.
------------------------------------------------------------------------
------------------------------------------------------------------------
------------------------------------------------------------------------
------------------------------------GGVFVNGRPLPDSTRQRIVELAHSGARPCDISRILQ
VSNGCVSKILGRYYETGSIRPRAIGGSKPR---VATPEVVQKIAQFKRECPSIFAWEIRDRLLS--------
------------------------------------------------------------------------
------------------------------------------------------------------------
------------------------------------------------------------------------
------------------------------------------------------------------------
------------------------------------------------------------------------
------------------------------------------------------------------------
------------------------------------------------------------------------
------------------------------------------------------------------------
------------------------------------------------------------------------
------------------------------------------------------------------------
------------------------------------------------------------------------
------------------------------------------------------------------------
------------------------------------------------------------------------
------------------------------------------------------------------------
------------------------------------------------------------------------
------------------------------------------------------------------------
------------------------------------------------------------------------
------------------------------
>Pax6(f)_Graneledone_boreopacifica|B5ST59/1-97 Mollusca_Cephalopoda. Fragment. Submitted name: Pax-6.
------------------------------------------------------------------------
------------------------------------------------------------------------
------------------------------------------------------------------------
------------------------------------GGVFVNGRPLPDSTRQRIVELAHSGARPCDISRILQ
VSNGCVSKILGRYYETGSIRPRAIGGSKPR---VATPEVVQKIAQFKRECPSIFAWEIIDRLLS--------
------------------------------------------------------------------------
------------------------------------------------------------------------
------------------------------------------------------------------------
------------------------------------------------------------------------
------------------------------------------------------------------------
------------------------------------------------------------------------
------------------------------------------------------------------------
------------------------------------------------------------------------
------------------------------------------------------------------------
------------------------------------------------------------------------
------------------------------------------------------------------------
------------------------------------------------------------------------
------------------------------------------------------------------------
------------------------------------------------------------------------
------------------------------------------------------------------------
------------------------------------------------------------------------
------------------------------------------------------------------------
------------------------------
>Pax6(f)_Graneledone_verrucosa|B5ST60/1-97 Mollusca_Cephalopoda. Fragment. Submitted name: Pax-6.
------------------------------------------------------------------------
------------------------------------------------------------------------
------------------------------------------------------------------------
------------------------------------GGVFVNGRPLPDSTRQRIVELAHSGARPCDISRILQ
VSNGCVSKILGRYYETGSIRPRAIGGSKPR---VATPEVVQKIAQFKRECPSIFAWEIRDRLLS--------
------------------------------------------------------------------------
------------------------------------------------------------------------
------------------------------------------------------------------------
------------------------------------------------------------------------
------------------------------------------------------------------------
------------------------------------------------------------------------
------------------------------------------------------------------------
------------------------------------------------------------------------
------------------------------------------------------------------------
------------------------------------------------------------------------
------------------------------------------------------------------------
------------------------------------------------------------------------
------------------------------------------------------------------------
------------------------------------------------------------------------
------------------------------------------------------------------------
------------------------------------------------------------------------
------------------------------------------------------------------------
------------------------------
>Pax6(f)_Graneledone_antarctica|B5ST61/1-97 Mollusca_Cephalopoda. Fragment. Submitted name: Pax-6.
------------------------------------------------------------------------
------------------------------------------------------------------------
------------------------------------------------------------------------
------------------------------------GGVFVNGRPLPDSTRQRIVELAHSGARPCDISRILQ
VSNGCVSKILGRYYETGSIRPRAIGGSKPR---VATPEVVQKIAQFKRECPSIFAWEIRDRLLS--------
------------------------------------------------------------------------
------------------------------------------------------------------------
------------------------------------------------------------------------
------------------------------------------------------------------------
------------------------------------------------------------------------
------------------------------------------------------------------------
------------------------------------------------------------------------
------------------------------------------------------------------------
------------------------------------------------------------------------
------------------------------------------------------------------------
------------------------------------------------------------------------
------------------------------------------------------------------------
------------------------------------------------------------------------
------------------------------------------------------------------------
------------------------------------------------------------------------
------------------------------------------------------------------------
------------------------------------------------------------------------
------------------------------
>Pax6(f)_Abdopus_aculeatus|H2B4R4/1-98 Mollusca_Cephalopoda. Fragment. Submitted name: PAX-6 protein.
------------------------------------------------------------------------
------------------------------------------------------------------------
------------------------------------------------------------------------
------------------------------------GGVFVNGRPLPDSTRQRIVELAHSGARPCDISRILQ
VSNGCVSKILGRYYETGSIRPRAIGGSKPR---VATPEVVQKIAQFKRECPSIFAWEIRDRLLS-----E--
------------------------------------------------------------------------
------------------------------------------------------------------------
------------------------------------------------------------------------
------------------------------------------------------------------------
------------------------------------------------------------------------
------------------------------------------------------------------------
------------------------------------------------------------------------
------------------------------------------------------------------------
------------------------------------------------------------------------
------------------------------------------------------------------------
------------------------------------------------------------------------
------------------------------------------------------------------------
------------------------------------------------------------------------
------------------------------------------------------------------------
------------------------------------------------------------------------
------------------------------------------------------------------------
------------------------------------------------------------------------
------------------------------
>Pax6(f)_Ameloctopus_litoralis|H2B4R5/1-98 Mollusca_Cephalopoda. Fragment. Submitted name: PAX-6 protein.
------------------------------------------------------------------------
------------------------------------------------------------------------
------------------------------------------------------------------------
------------------------------------GGVFVNGRPLPDSTRQRIVELAHSGARPCDISRILQ
VSNGCVSKILGRYYETGSIRPRAIGGSKPR---VATPEVVQKIAQFKRECPSIFAWEIRDRLLS-----E--
------------------------------------------------------------------------
------------------------------------------------------------------------
------------------------------------------------------------------------
------------------------------------------------------------------------
------------------------------------------------------------------------
------------------------------------------------------------------------
------------------------------------------------------------------------
------------------------------------------------------------------------
------------------------------------------------------------------------
------------------------------------------------------------------------
------------------------------------------------------------------------
------------------------------------------------------------------------
------------------------------------------------------------------------
------------------------------------------------------------------------
------------------------------------------------------------------------
------------------------------------------------------------------------
------------------------------------------------------------------------
------------------------------
>Pax6(f)_Amphioctopus_aegina|H2B4R6/1-98 Mollusca_Cephalopoda. Fragment. Submitted name: PAX-6 protein.
------------------------------------------------------------------------
------------------------------------------------------------------------
------------------------------------------------------------------------
------------------------------------GGVFVNGRPLPDSTRQRIVELAHSGARPCDISRILQ
VSNGCVSKILGRYYETGSIRPRAIGGSKPR---VATPEVVQKIAQFKRECPSIFAWEIRDRLLS-----E--
------------------------------------------------------------------------
------------------------------------------------------------------------
------------------------------------------------------------------------
------------------------------------------------------------------------
------------------------------------------------------------------------
------------------------------------------------------------------------
------------------------------------------------------------------------
------------------------------------------------------------------------
------------------------------------------------------------------------
------------------------------------------------------------------------
------------------------------------------------------------------------
------------------------------------------------------------------------
------------------------------------------------------------------------
------------------------------------------------------------------------
------------------------------------------------------------------------
------------------------------------------------------------------------
------------------------------------------------------------------------
------------------------------
>Pax6(f)_Aphrodoctopus_schultzei|H2B4R7/1-98 Mollusca_Cephalopoda. Fragment. Submitted name: PAX-6 protein.
------------------------------------------------------------------------
------------------------------------------------------------------------
------------------------------------------------------------------------
------------------------------------GGVFVNGRPLPDSTRQRIVELAHSGARPCDISRILQ
VSNGCVSKILGRYYETGSIRPRAIGGSKPR---VATPEVVQKIAQFKRECPSIFAWEIRDRLLS-----E--
------------------------------------------------------------------------
------------------------------------------------------------------------
------------------------------------------------------------------------
------------------------------------------------------------------------
------------------------------------------------------------------------
------------------------------------------------------------------------
------------------------------------------------------------------------
------------------------------------------------------------------------
------------------------------------------------------------------------
------------------------------------------------------------------------
------------------------------------------------------------------------
------------------------------------------------------------------------
------------------------------------------------------------------------
------------------------------------------------------------------------
------------------------------------------------------------------------
------------------------------------------------------------------------
------------------------------------------------------------------------
------------------------------
>Pax6(f)_Bathypolypus_sponsalis|H2B4R8/1-98 Mollusca_Cephalopoda. Fragment. Submitted name: PAX-6 protein.
------------------------------------------------------------------------
------------------------------------------------------------------------
------------------------------------------------------------------------
------------------------------------GGVFVNGRPLPDSTRQRIVELAHSGARPCDISRILQ
VSNGCVSKILGRYYETGSIRPRAIGGSKPR---VATPEVVQKIAQFKRECPSIFAWEIRDRLLS-----E--
------------------------------------------------------------------------
------------------------------------------------------------------------
------------------------------------------------------------------------
------------------------------------------------------------------------
------------------------------------------------------------------------
------------------------------------------------------------------------
------------------------------------------------------------------------
------------------------------------------------------------------------
------------------------------------------------------------------------
------------------------------------------------------------------------
------------------------------------------------------------------------
------------------------------------------------------------------------
------------------------------------------------------------------------
------------------------------------------------------------------------
------------------------------------------------------------------------
------------------------------------------------------------------------
------------------------------------------------------------------------
------------------------------
>Pax6(f)_Benthoctopus_normani|H2B4R9/1-98 Mollusca_Cephalopoda. Fragment. Submitted name: PAX-6 protein.
------------------------------------------------------------------------
------------------------------------------------------------------------
------------------------------------------------------------------------
------------------------------------GGVFVNGRPLPDSTRQRIVELAHSGARPCDISRILQ
VSNGCVSKILGRYYETGSIRPRAIGGSKPR---VATPEVVQKIAQFKRECPSIFAWEIRDRLLS-----E--
------------------------------------------------------------------------
------------------------------------------------------------------------
------------------------------------------------------------------------
------------------------------------------------------------------------
------------------------------------------------------------------------
------------------------------------------------------------------------
------------------------------------------------------------------------
------------------------------------------------------------------------
------------------------------------------------------------------------
------------------------------------------------------------------------
------------------------------------------------------------------------
------------------------------------------------------------------------
------------------------------------------------------------------------
------------------------------------------------------------------------
------------------------------------------------------------------------
------------------------------------------------------------------------
------------------------------------------------------------------------
------------------------------
>Pax6(f)_Cistopus_indicus|H2B4S0/1-98 Mollusca_Cephalopoda. Fragment. Submitted name: PAX-6 protein.
------------------------------------------------------------------------
------------------------------------------------------------------------
------------------------------------------------------------------------
------------------------------------GGVFVNGRPLPDSTRQRIVELAHSGARPCDISRILQ
VSNGCVSKILGRYYETGSIRPRAIGGSKPR---VATPEVVQKIAQFKRECPSIFAWEIRDRLLS-----E--
------------------------------------------------------------------------
------------------------------------------------------------------------
------------------------------------------------------------------------
------------------------------------------------------------------------
------------------------------------------------------------------------
------------------------------------------------------------------------
------------------------------------------------------------------------
------------------------------------------------------------------------
------------------------------------------------------------------------
------------------------------------------------------------------------
------------------------------------------------------------------------
------------------------------------------------------------------------
------------------------------------------------------------------------
------------------------------------------------------------------------
------------------------------------------------------------------------
------------------------------------------------------------------------
------------------------------------------------------------------------
------------------------------
>Pax6(f)_Grimpella_thaumastocheir|H2B4S1/1-61 Mollusca_Cephalopoda. Fragment. Submitted name: PAX-6 protein.
------------------------------------------------------------------------
------------------------------------------------------------------------
------------------------------------------------------------------------
------------------------------------------------------------------------
-SNGCVSKILGRYYETGSIRPRAIGGSKPR---VATPEVVQKIAQFKRECPSIFAWEIRDRLLS-----E--
------------------------------------------------------------------------
------------------------------------------------------------------------
------------------------------------------------------------------------
------------------------------------------------------------------------
------------------------------------------------------------------------
------------------------------------------------------------------------
------------------------------------------------------------------------
------------------------------------------------------------------------
------------------------------------------------------------------------
------------------------------------------------------------------------
------------------------------------------------------------------------
------------------------------------------------------------------------
------------------------------------------------------------------------
------------------------------------------------------------------------
------------------------------------------------------------------------
------------------------------------------------------------------------
------------------------------------------------------------------------
------------------------------
>Pax6(f)_Praealtus_paralbida|H2B4S2/1-98 Mollusca_Cephalopoda. Fragment. Submitted name: PAX-6 protein.
------------------------------------------------------------------------
------------------------------------------------------------------------
------------------------------------------------------------------------
------------------------------------GGVFVNGRPLPDSTRQRIVELAHSGARPCDISRILQ
VSNGCVSKILGRYYETGSIRPRAIGGSKPR---VATPEVVQKIAQFKRECPSIFAWEIRDRLLS-----E--
------------------------------------------------------------------------
------------------------------------------------------------------------
------------------------------------------------------------------------
------------------------------------------------------------------------
------------------------------------------------------------------------
------------------------------------------------------------------------
------------------------------------------------------------------------
------------------------------------------------------------------------
------------------------------------------------------------------------
------------------------------------------------------------------------
------------------------------------------------------------------------
------------------------------------------------------------------------
------------------------------------------------------------------------
------------------------------------------------------------------------
------------------------------------------------------------------------
------------------------------------------------------------------------
------------------------------------------------------------------------
------------------------------
>Pax6(f)_Octopus_vulgaris|H2B4S3/1-98 Mollusca_Cephalopoda. Fragment. Submitted name: PAX-6 protein.
------------------------------------------------------------------------
------------------------------------------------------------------------
------------------------------------------------------------------------
------------------------------------GGVFVNGRPLPDSTRQRIVELAHSGARPCDISRILQ
VSNGCVSKILGRYYETGSIRPRAIGGSKPR---VATPEVVQKIAQFKRECPSIFAWEIRDRLLS-----E--
------------------------------------------------------------------------
------------------------------------------------------------------------
------------------------------------------------------------------------
------------------------------------------------------------------------
------------------------------------------------------------------------
------------------------------------------------------------------------
------------------------------------------------------------------------
------------------------------------------------------------------------
------------------------------------------------------------------------
------------------------------------------------------------------------
------------------------------------------------------------------------
------------------------------------------------------------------------
------------------------------------------------------------------------
------------------------------------------------------------------------
------------------------------------------------------------------------
------------------------------------------------------------------------
------------------------------------------------------------------------
------------------------------
>Pax6(f)_Vulcanoctopus_hydrothermalis|H2B4S4/1-98 Mollusca_Cephalopoda. Fragment. Submitted name: PAX-6 protein.
------------------------------------------------------------------------
------------------------------------------------------------------------
------------------------------------------------------------------------
------------------------------------GGVFVNGRPLPDSTRQRIVELAHSGARPCDISRILQ
VSNGCVSKILGRYYETGSIRPRAIGGSKPR---VATPEVVQKIAQFKRECPSIFAWEIRDRLLS-----E--
------------------------------------------------------------------------
------------------------------------------------------------------------
------------------------------------------------------------------------
------------------------------------------------------------------------
------------------------------------------------------------------------
------------------------------------------------------------------------
------------------------------------------------------------------------
------------------------------------------------------------------------
------------------------------------------------------------------------
------------------------------------------------------------------------
------------------------------------------------------------------------
------------------------------------------------------------------------
------------------------------------------------------------------------
------------------------------------------------------------------------
------------------------------------------------------------------------
------------------------------------------------------------------------
------------------------------------------------------------------------
------------------------------
>Pax6(f)_Nautilus_pompilius|Q0D336/1-98 Mollusca_Cephalopoda. Fragment. Submitted name: Pax-6.
------------------------------------------------------------------------
------------------------------------------------------------------------
------------------------------------------------------------------------
------------------------------------GGVFVNGRPLPDSTRQRIVELAHSGARPCDISRILQ
VSNGCVSKILGRYYETGSIRPRAIGGSKPR---VATPEVVAKIAQFKRECPSIFAWEIRDRLLS-----E--
------------------------------------------------------------------------
------------------------------------------------------------------------
------------------------------------------------------------------------
------------------------------------------------------------------------
------------------------------------------------------------------------
------------------------------------------------------------------------
------------------------------------------------------------------------
------------------------------------------------------------------------
------------------------------------------------------------------------
------------------------------------------------------------------------
------------------------------------------------------------------------
------------------------------------------------------------------------
------------------------------------------------------------------------
------------------------------------------------------------------------
------------------------------------------------------------------------
------------------------------------------------------------------------
------------------------------------------------------------------------
------------------------------
>Pax6(f)_Todaropsis_eblanae|Q0D337/1-98 Mollusca_Cephalopoda. Fragment. Submitted name: Pax-6.
------------------------------------------------------------------------
------------------------------------------------------------------------
------------------------------------------------------------------------
------------------------------------GGVFVNGRPLPDSTRQRIVELAHSGARPCDISRILQ
VSNGCVSKILGRYYETGSIRPRAIGGSKPR---VATPEVVQKIAQFKRECPSIFAWEIRDRLLS-----E--
------------------------------------------------------------------------
------------------------------------------------------------------------
------------------------------------------------------------------------
------------------------------------------------------------------------
------------------------------------------------------------------------
------------------------------------------------------------------------
------------------------------------------------------------------------
------------------------------------------------------------------------
------------------------------------------------------------------------
------------------------------------------------------------------------
------------------------------------------------------------------------
------------------------------------------------------------------------
------------------------------------------------------------------------
------------------------------------------------------------------------
------------------------------------------------------------------------
------------------------------------------------------------------------
------------------------------------------------------------------------
------------------------------
>Pax6(f)_Illex_coindetii|Q0D338/1-98 Mollusca_Cephalopoda. Fragment. Submitted name: Pax-6.
------------------------------------------------------------------------
------------------------------------------------------------------------
------------------------------------------------------------------------
------------------------------------GGVFVNGRPLPDSTRQRIVELAHSGARPCDISRILQ
VSNGCVSKILGRYYETGSIRPRAIGGSKPR---VATPEVVQKIAQFKRECPSIFAWEIRDRLLS-----E--
------------------------------------------------------------------------
------------------------------------------------------------------------
------------------------------------------------------------------------
------------------------------------------------------------------------
------------------------------------------------------------------------
------------------------------------------------------------------------
------------------------------------------------------------------------
------------------------------------------------------------------------
------------------------------------------------------------------------
------------------------------------------------------------------------
------------------------------------------------------------------------
------------------------------------------------------------------------
------------------------------------------------------------------------
------------------------------------------------------------------------
------------------------------------------------------------------------
------------------------------------------------------------------------
------------------------------------------------------------------------
------------------------------
>Pax6(f)_Cranchia_scabra|Q0D339/1-98 Mollusca_Cephalopoda. Fragment. Submitted name: Pax-6.
------------------------------------------------------------------------
------------------------------------------------------------------------
------------------------------------------------------------------------
------------------------------------GGVFVNGRPLPDSTRQRIVELAHSGARPCDISRILQ
VSNGCVSKILGRYYETGSIRPRAIGGSKPR---VATPEVVQKIAQFKRECPSIFAWEIRDRLLS-----E--
------------------------------------------------------------------------
------------------------------------------------------------------------
------------------------------------------------------------------------
------------------------------------------------------------------------
------------------------------------------------------------------------
------------------------------------------------------------------------
------------------------------------------------------------------------
------------------------------------------------------------------------
------------------------------------------------------------------------
------------------------------------------------------------------------
------------------------------------------------------------------------
------------------------------------------------------------------------
------------------------------------------------------------------------
------------------------------------------------------------------------
------------------------------------------------------------------------
------------------------------------------------------------------------
------------------------------------------------------------------------
------------------------------
>Pax6(f)_Teuthowenia_megalops|Q0D340/1-98 Mollusca_Cephalopoda. Fragment. Submitted name: Pax-6.
------------------------------------------------------------------------
------------------------------------------------------------------------
------------------------------------------------------------------------
------------------------------------GGVFVNGRPLPDXTRQRIVELAHSGARPCDISRILQ
VSNGCVSKILGRYYETGSIRPRAIGGSKPR---VATPEVVQKIAQFKRECPSIFAWEIRDRLLS-----E--
------------------------------------------------------------------------
------------------------------------------------------------------------
------------------------------------------------------------------------
------------------------------------------------------------------------
------------------------------------------------------------------------
------------------------------------------------------------------------
------------------------------------------------------------------------
------------------------------------------------------------------------
------------------------------------------------------------------------
------------------------------------------------------------------------
------------------------------------------------------------------------
------------------------------------------------------------------------
------------------------------------------------------------------------
------------------------------------------------------------------------
------------------------------------------------------------------------
------------------------------------------------------------------------
------------------------------------------------------------------------
------------------------------
>Pax6(f)_Megalocranchia_fisheri|Q0D341/1-98 Mollusca_Cephalopoda. Fragment. Submitted name: Pax-6.
------------------------------------------------------------------------
------------------------------------------------------------------------
------------------------------------------------------------------------
------------------------------------GGVFVNGRPLPDSTRQRIVELAHSGARPCDISRILQ
VSNGCVSKILGRYYETGSIRPRAIGGSKPR---VATPEVVQKIAQFKRECPSIFAWEIRDRLLS-----E--
------------------------------------------------------------------------
------------------------------------------------------------------------
------------------------------------------------------------------------
------------------------------------------------------------------------
------------------------------------------------------------------------
------------------------------------------------------------------------
------------------------------------------------------------------------
------------------------------------------------------------------------
------------------------------------------------------------------------
------------------------------------------------------------------------
------------------------------------------------------------------------
------------------------------------------------------------------------
------------------------------------------------------------------------
------------------------------------------------------------------------
------------------------------------------------------------------------
------------------------------------------------------------------------
------------------------------------------------------------------------
------------------------------
>Pax6(f)_Galiteuthis_sp.|Q0D342/1-98 Mollusca_Cephalopoda. Fragment. Submitted name: Pax-6.
------------------------------------------------------------------------
------------------------------------------------------------------------
------------------------------------------------------------------------
------------------------------------GGVFVNGRPLPDSTRQRIVELAHSGARPCDISRILQ
VSNGCVSKILGRYYETGSIRPRAIGGSKPR---VATPEVVQKIAQFKRECPSIFAWEIRDRLLS-----E--
------------------------------------------------------------------------
------------------------------------------------------------------------
------------------------------------------------------------------------
------------------------------------------------------------------------
------------------------------------------------------------------------
------------------------------------------------------------------------
------------------------------------------------------------------------
------------------------------------------------------------------------
------------------------------------------------------------------------
------------------------------------------------------------------------
------------------------------------------------------------------------
------------------------------------------------------------------------
------------------------------------------------------------------------
------------------------------------------------------------------------
------------------------------------------------------------------------
------------------------------------------------------------------------
------------------------------------------------------------------------
------------------------------
>Pax6(f)_Bathyteuthis_abyssicola|Q0D343/1-98 Mollusca_Cephalopoda. Fragment. Submitted name: Pax-6.
------------------------------------------------------------------------
------------------------------------------------------------------------
------------------------------------------------------------------------
------------------------------------GGVFVNGRPLPDSTRQRIVELAHSGARPCDISRILQ
VSNGCVSKILGRYYETGSIRPRAIGGSKPR---VATPEVVQKIAQFKRECPSIFAWEIRDRLLS-----E--
------------------------------------------------------------------------
------------------------------------------------------------------------
------------------------------------------------------------------------
------------------------------------------------------------------------
------------------------------------------------------------------------
------------------------------------------------------------------------
------------------------------------------------------------------------
------------------------------------------------------------------------
------------------------------------------------------------------------
------------------------------------------------------------------------
------------------------------------------------------------------------
------------------------------------------------------------------------
------------------------------------------------------------------------
------------------------------------------------------------------------
------------------------------------------------------------------------
------------------------------------------------------------------------
------------------------------------------------------------------------
------------------------------
>Pax6(f)_Octopoteuthis_nielseni|Q0D344/1-98 Mollusca_Cephalopoda. Fragment. Submitted name: Pax-6.
------------------------------------------------------------------------
------------------------------------------------------------------------
------------------------------------------------------------------------
------------------------------------GGVFVXGRPLPDSTRQRIVELAHSGARPCDISRILQ
VSNGCVSKILGRYYETGSIRPRAIGGSKPR---VATPEVVQKIAQFKRECPSIFAWEIRDRLLS-----E--
------------------------------------------------------------------------
------------------------------------------------------------------------
------------------------------------------------------------------------
------------------------------------------------------------------------
------------------------------------------------------------------------
------------------------------------------------------------------------
------------------------------------------------------------------------
------------------------------------------------------------------------
------------------------------------------------------------------------
------------------------------------------------------------------------
------------------------------------------------------------------------
------------------------------------------------------------------------
------------------------------------------------------------------------
------------------------------------------------------------------------
------------------------------------------------------------------------
------------------------------------------------------------------------
------------------------------------------------------------------------
------------------------------
>Pax6(f)_Enoploteuthis_higginsi|Q0D345/1-98 Mollusca_Cephalopoda. Fragment. Submitted name: Pax-6.
------------------------------------------------------------------------
------------------------------------------------------------------------
------------------------------------------------------------------------
------------------------------------GGVFVNGRPLPDSTRQRIVELAHSGARPCDISRILQ
VSNGCVSKILGRYYETGSIRPRAIGGSKPR---VATPEVVQKIAQFKRECPSIFAWEIRDRLLS-----E--
------------------------------------------------------------------------
------------------------------------------------------------------------
------------------------------------------------------------------------
------------------------------------------------------------------------
------------------------------------------------------------------------
------------------------------------------------------------------------
------------------------------------------------------------------------
------------------------------------------------------------------------
------------------------------------------------------------------------
------------------------------------------------------------------------
------------------------------------------------------------------------
------------------------------------------------------------------------
------------------------------------------------------------------------
------------------------------------------------------------------------
------------------------------------------------------------------------
------------------------------------------------------------------------
------------------------------------------------------------------------
------------------------------
>Pax6(f)_Abraliopsis_pacificus|Q0D346/1-98 Mollusca_Cephalopoda. Fragment. Submitted name: Pax-6.
------------------------------------------------------------------------
------------------------------------------------------------------------
------------------------------------------------------------------------
------------------------------------GGVFVNGRPLPDSTRQRIVELAHSGARPCDISRILQ
VSNGCVSKILGRYYETGSIRPRAIGGSKPR---VATPEVVQKIAQFKRECPSIFAWEIRDRLLS-----E--
------------------------------------------------------------------------
------------------------------------------------------------------------
------------------------------------------------------------------------
------------------------------------------------------------------------
------------------------------------------------------------------------
------------------------------------------------------------------------
------------------------------------------------------------------------
------------------------------------------------------------------------
------------------------------------------------------------------------
------------------------------------------------------------------------
------------------------------------------------------------------------
------------------------------------------------------------------------
------------------------------------------------------------------------
------------------------------------------------------------------------
------------------------------------------------------------------------
------------------------------------------------------------------------
------------------------------------------------------------------------
------------------------------
>Pax6(f)_Histioteuthis_oceanica|Q0D347/1-98 Mollusca_Cephalopoda. Fragment. Submitted name: Pax-6.
------------------------------------------------------------------------
------------------------------------------------------------------------
------------------------------------------------------------------------
------------------------------------GGVFVNGRPLPDSTRQRIVELAHSGARPCDISRILQ
VSNGCVSKILGRYYETGSIRPRAIGGSKPR---VATPEVVQKIAQFKRECPSIFAWEIRDRLLS-----E--
------------------------------------------------------------------------
------------------------------------------------------------------------
------------------------------------------------------------------------
------------------------------------------------------------------------
------------------------------------------------------------------------
------------------------------------------------------------------------
------------------------------------------------------------------------
------------------------------------------------------------------------
------------------------------------------------------------------------
------------------------------------------------------------------------
------------------------------------------------------------------------
------------------------------------------------------------------------
------------------------------------------------------------------------
------------------------------------------------------------------------
------------------------------------------------------------------------
------------------------------------------------------------------------
------------------------------------------------------------------------
------------------------------
>Pax6(f)_Rossia_macrosoma|Q0D348/1-98 Mollusca_Cephalopoda. Fragment. Submitted name: Pax-6.
------------------------------------------------------------------------
------------------------------------------------------------------------
------------------------------------------------------------------------
------------------------------------GGVFVNGRPLPDSTRQRIVELAHSGARPCDISRILQ
VSNGCVSKILGRYYETGSIRPRAIGGSKPR---VATPEVVQKIAQFKRECPSIFAWEIRDRLLS-----E--
------------------------------------------------------------------------
------------------------------------------------------------------------
------------------------------------------------------------------------
------------------------------------------------------------------------
------------------------------------------------------------------------
------------------------------------------------------------------------
------------------------------------------------------------------------
------------------------------------------------------------------------
------------------------------------------------------------------------
------------------------------------------------------------------------
------------------------------------------------------------------------
------------------------------------------------------------------------
------------------------------------------------------------------------
------------------------------------------------------------------------
------------------------------------------------------------------------
------------------------------------------------------------------------
------------------------------------------------------------------------
------------------------------
>Pax6(f)_Euprymna_tasmanica|Q0D349/1-98 Mollusca_Cephalopoda. Fragment. Submitted name: Pax-6.
------------------------------------------------------------------------
------------------------------------------------------------------------
------------------------------------------------------------------------
------------------------------------GGVFVNGRPLPDSTRQRIVELAHSGARPCDISRILQ
VSNGCVSKILGRYYETGSIRPRAIGGSKPR---VATPEVVQKIAQFKRECPSIFAWEIRDRLLS-----E--
------------------------------------------------------------------------
------------------------------------------------------------------------
------------------------------------------------------------------------
------------------------------------------------------------------------
------------------------------------------------------------------------
------------------------------------------------------------------------
------------------------------------------------------------------------
------------------------------------------------------------------------
------------------------------------------------------------------------
------------------------------------------------------------------------
------------------------------------------------------------------------
------------------------------------------------------------------------
------------------------------------------------------------------------
------------------------------------------------------------------------
------------------------------------------------------------------------
------------------------------------------------------------------------
------------------------------------------------------------------------
------------------------------
>Pax6(f)_Sepiella_japonica|Q0D350/1-98 Mollusca_Cephalopoda. Fragment. Submitted name: Pax-6.
------------------------------------------------------------------------
------------------------------------------------------------------------
------------------------------------------------------------------------
------------------------------------GGVFVNGRPLPDSTRQRIVELAHSGARPCDISRILQ
VSNGCVSKILGRYYETGSIRPRAIGGSKPR---VATPEVVQKIAQFKRECPSIFAWEIRDRLLS-----E--
------------------------------------------------------------------------
------------------------------------------------------------------------
------------------------------------------------------------------------
------------------------------------------------------------------------
------------------------------------------------------------------------
------------------------------------------------------------------------
------------------------------------------------------------------------
------------------------------------------------------------------------
------------------------------------------------------------------------
------------------------------------------------------------------------
------------------------------------------------------------------------
------------------------------------------------------------------------
------------------------------------------------------------------------
------------------------------------------------------------------------
------------------------------------------------------------------------
------------------------------------------------------------------------
------------------------------------------------------------------------
------------------------------
>Pax6(f)_Sepia_apama|Q0D351/1-98 Mollusca_Cephalopoda. Fragment. Submitted name: Pax-6.
------------------------------------------------------------------------
------------------------------------------------------------------------
------------------------------------------------------------------------
------------------------------------GGVFVNGRPLPDSTRQRIVELAHSGARPCDISRILQ
VSNGCVSKILGRYYETGSIRPRAIGGSKPR---VATPEVVQKIAQFKRECPSIFAWEIRDRLLS-----E--
------------------------------------------------------------------------
------------------------------------------------------------------------
------------------------------------------------------------------------
------------------------------------------------------------------------
------------------------------------------------------------------------
------------------------------------------------------------------------
------------------------------------------------------------------------
------------------------------------------------------------------------
------------------------------------------------------------------------
------------------------------------------------------------------------
------------------------------------------------------------------------
------------------------------------------------------------------------
------------------------------------------------------------------------
------------------------------------------------------------------------
------------------------------------------------------------------------
------------------------------------------------------------------------
------------------------------------------------------------------------
------------------------------
>Pax6(f)_Sepiadarium_austrinum|Q0D352/1-98 Mollusca_Cephalopoda. Fragment. Submitted name: Pax-6.
------------------------------------------------------------------------
------------------------------------------------------------------------
------------------------------------------------------------------------
------------------------------------GGVFVXGRPLPDQTRQRIVELAHSGARPCDISRILQ
VSNGCVSKILGRYYETGSIRPRAIGGSKPR---VATPEVVQKIAQFKRECPSIFAWEIRDRLLS-----E--
------------------------------------------------------------------------
------------------------------------------------------------------------
------------------------------------------------------------------------
------------------------------------------------------------------------
------------------------------------------------------------------------
------------------------------------------------------------------------
------------------------------------------------------------------------
------------------------------------------------------------------------
------------------------------------------------------------------------
------------------------------------------------------------------------
------------------------------------------------------------------------
------------------------------------------------------------------------
------------------------------------------------------------------------
------------------------------------------------------------------------
------------------------------------------------------------------------
------------------------------------------------------------------------
------------------------------------------------------------------------
------------------------------
>Pax6(f)_Sepioloidea_lineolata|Q0D353/1-98 Mollusca_Cephalopoda. Fragment. Submitted name: Pax-6.
------------------------------------------------------------------------
------------------------------------------------------------------------
------------------------------------------------------------------------
------------------------------------GGVFVNGRPLPDSTRQRIVELAHSGARPCDISRILQ
VSNGCVSKILGRYYETGSIRPRAIGGSKPR---VATPEVVQKIAQFKRECPSIFAWEIRDRLLS-----E--
------------------------------------------------------------------------
------------------------------------------------------------------------
------------------------------------------------------------------------
------------------------------------------------------------------------
------------------------------------------------------------------------
------------------------------------------------------------------------
------------------------------------------------------------------------
------------------------------------------------------------------------
------------------------------------------------------------------------
------------------------------------------------------------------------
------------------------------------------------------------------------
------------------------------------------------------------------------
------------------------------------------------------------------------
------------------------------------------------------------------------
------------------------------------------------------------------------
------------------------------------------------------------------------
------------------------------------------------------------------------
------------------------------
>Pax6(f)_Cistopus_sp.|Q0D354/1-88 Mollusca_Cephalopoda. Fragment. Submitted name: Pax-6.
------------------------------------------------------------------------
------------------------------------------------------------------------
------------------------------------------------------------------------
------------------------------------GGVFVNGRPLPDSTRQRIVELAHSGARPCDISRILQ
VSNGCVSKILGRYYETGSIRPRAIGGSKPR---VATPEVVQKIAQFKRECPSIFA-----------------
------------------------------------------------------------------------
------------------------------------------------------------------------
------------------------------------------------------------------------
------------------------------------------------------------------------
------------------------------------------------------------------------
------------------------------------------------------------------------
------------------------------------------------------------------------
------------------------------------------------------------------------
------------------------------------------------------------------------
------------------------------------------------------------------------
------------------------------------------------------------------------
------------------------------------------------------------------------
------------------------------------------------------------------------
------------------------------------------------------------------------
------------------------------------------------------------------------
------------------------------------------------------------------------
------------------------------------------------------------------------
------------------------------
>Pax6(f)_Eledone_cirrhosa|Q0D355/1-98 Mollusca_Cephalopoda. Fragment. Submitted name: Pax-6.
------------------------------------------------------------------------
------------------------------------------------------------------------
------------------------------------------------------------------------
------------------------------------GGVFVNGRPLPDSTRQRIVELAHSGARPCDISRILQ
VSNGCVSKILGRYYETGSIRPRAIGGSKPR---VATPEVVQKIAQFKRECPSIFAWEIRDRLLS-----E--
------------------------------------------------------------------------
------------------------------------------------------------------------
------------------------------------------------------------------------
------------------------------------------------------------------------
------------------------------------------------------------------------
------------------------------------------------------------------------
------------------------------------------------------------------------
------------------------------------------------------------------------
------------------------------------------------------------------------
------------------------------------------------------------------------
------------------------------------------------------------------------
------------------------------------------------------------------------
------------------------------------------------------------------------
------------------------------------------------------------------------
------------------------------------------------------------------------
------------------------------------------------------------------------
------------------------------------------------------------------------
------------------------------
>Pax6(f)_Benthoctopus_sp.|Q0D356/1-98 Mollusca_Cephalopoda. Fragment. Submitted name: Pax-6.
------------------------------------------------------------------------
------------------------------------------------------------------------
------------------------------------------------------------------------
------------------------------------GGVFVNGRPLPDSTRQRIVELAHSGARPCDISRILQ
VSNGCXSKILGRYYETGSIRPRAIGGSKPR---VATPEVVQKIAQFKRECPSIFAWEIRDRLLS-----E--
------------------------------------------------------------------------
------------------------------------------------------------------------
------------------------------------------------------------------------
------------------------------------------------------------------------
------------------------------------------------------------------------
------------------------------------------------------------------------
------------------------------------------------------------------------
------------------------------------------------------------------------
------------------------------------------------------------------------
------------------------------------------------------------------------
------------------------------------------------------------------------
------------------------------------------------------------------------
------------------------------------------------------------------------
------------------------------------------------------------------------
------------------------------------------------------------------------
------------------------------------------------------------------------
------------------------------------------------------------------------
------------------------------
>Pax6(f)_Bathypolypus_sp.|Q0D357/1-98 Mollusca_Cephalopoda. Fragment. Submitted name: Pax-6.
------------------------------------------------------------------------
------------------------------------------------------------------------
------------------------------------------------------------------------
------------------------------------GGVFVNGRPLPDSTRQRIVELAHSGARPCDISRILQ
VSNGCVSKILGRYYETGSIRPRAIGGSKPR---VATPEVVQKIAQFKRECPSIFAWEIRDRLLS-----E--
------------------------------------------------------------------------
------------------------------------------------------------------------
------------------------------------------------------------------------
------------------------------------------------------------------------
------------------------------------------------------------------------
------------------------------------------------------------------------
------------------------------------------------------------------------
------------------------------------------------------------------------
------------------------------------------------------------------------
------------------------------------------------------------------------
------------------------------------------------------------------------
------------------------------------------------------------------------
------------------------------------------------------------------------
------------------------------------------------------------------------
------------------------------------------------------------------------
------------------------------------------------------------------------
------------------------------------------------------------------------
------------------------------
>Pax6(f)_Bathypolypus_valdiviae|Q0D358/1-98 Mollusca_Cephalopoda. Fragment. Submitted name: Pax-6.
------------------------------------------------------------------------
------------------------------------------------------------------------
------------------------------------------------------------------------
------------------------------------GGVFVNGRPLPDSTRQRIVELAHSGARPCDISRILQ
VSNGCVSKILGRYYETGSIRPRAIGGSKPR---VATPEVVQKIAQFKRECPSIFAWEIRDRLLS-----E--
------------------------------------------------------------------------
------------------------------------------------------------------------
------------------------------------------------------------------------
------------------------------------------------------------------------
------------------------------------------------------------------------
------------------------------------------------------------------------
------------------------------------------------------------------------
------------------------------------------------------------------------
------------------------------------------------------------------------
------------------------------------------------------------------------
------------------------------------------------------------------------
------------------------------------------------------------------------
------------------------------------------------------------------------
------------------------------------------------------------------------
------------------------------------------------------------------------
------------------------------------------------------------------------
------------------------------------------------------------------------
------------------------------
>Pax6(f)_Haliphron_atlanticus|Q0D359/1-98 Mollusca_Cephalopoda. Fragment. Submitted name: Pax-6.
------------------------------------------------------------------------
------------------------------------------------------------------------
------------------------------------------------------------------------
------------------------------------GGVFVNGRPXPDSTRQRIVELAHSGARPCDISRILQ
VSNGCVSKILGRYYETGSIRPRAIGGSKPR---VATPEVVQKIAQFKRECPSIFAWEIRDRLLS-----E--
------------------------------------------------------------------------
------------------------------------------------------------------------
------------------------------------------------------------------------
------------------------------------------------------------------------
------------------------------------------------------------------------
------------------------------------------------------------------------
------------------------------------------------------------------------
------------------------------------------------------------------------
------------------------------------------------------------------------
------------------------------------------------------------------------
------------------------------------------------------------------------
------------------------------------------------------------------------
------------------------------------------------------------------------
------------------------------------------------------------------------
------------------------------------------------------------------------
------------------------------------------------------------------------
------------------------------------------------------------------------
------------------------------
>Pax6(f)_Callistoctopus_ornatus|Q3BDL8/1-98 Mollusca_Cephalopoda. Fragment. Submitted name: Pax-6.
------------------------------------------------------------------------
------------------------------------------------------------------------
------------------------------------------------------------------------
------------------------------------GGVFVNGRPLPDSTRQRIVELAHSGARPCDISRILQ
VSNGCVSKILGRYYETGSIRPRAIGGSKPR---VATPEVVQKIAQFKRECPSIFAWEIRDRLLS-----E--
------------------------------------------------------------------------
------------------------------------------------------------------------
------------------------------------------------------------------------
------------------------------------------------------------------------
------------------------------------------------------------------------
------------------------------------------------------------------------
------------------------------------------------------------------------
------------------------------------------------------------------------
------------------------------------------------------------------------
------------------------------------------------------------------------
------------------------------------------------------------------------
------------------------------------------------------------------------
------------------------------------------------------------------------
------------------------------------------------------------------------
------------------------------------------------------------------------
------------------------------------------------------------------------
------------------------------------------------------------------------
------------------------------
>Pax6(f)_Metasepia_tullbergi|Q3BDL9/1-98 Mollusca_Cephalopoda. Fragment. Submitted name: Pax-6.
------------------------------------------------------------------------
------------------------------------------------------------------------
------------------------------------------------------------------------
------------------------------------GGVFVNGRPLPDSTRQRIVELAHSGARPCDISRILQ
VSNGCVSKILGRYYETGSIRPRAIGGSKPR---VATPEVVQKIAQFKRECPSIFAWEIRDRLLS-----E--
------------------------------------------------------------------------
------------------------------------------------------------------------
------------------------------------------------------------------------
------------------------------------------------------------------------
------------------------------------------------------------------------
------------------------------------------------------------------------
------------------------------------------------------------------------
------------------------------------------------------------------------
------------------------------------------------------------------------
------------------------------------------------------------------------
------------------------------------------------------------------------
------------------------------------------------------------------------
------------------------------------------------------------------------
------------------------------------------------------------------------
------------------------------------------------------------------------
------------------------------------------------------------------------
------------------------------------------------------------------------
------------------------------
>Pax6(f)_Sepia_pharaonis|Q3BDM0/1-98 Mollusca_Cephalopoda. Fragment. Submitted name: Pax-6.
------------------------------------------------------------------------
------------------------------------------------------------------------
------------------------------------------------------------------------
------------------------------------GGVFVNGRPLPDSTRQRIVELAHSGAXPCDISRILQ
VSNGCVSKILGRYYETGSIRPRAIGGSKPR---VATPEVVQKIAQFKRECPSIFAWEIRDRLLS-----E--
------------------------------------------------------------------------
------------------------------------------------------------------------
------------------------------------------------------------------------
------------------------------------------------------------------------
------------------------------------------------------------------------
------------------------------------------------------------------------
------------------------------------------------------------------------
------------------------------------------------------------------------
------------------------------------------------------------------------
------------------------------------------------------------------------
------------------------------------------------------------------------
------------------------------------------------------------------------
------------------------------------------------------------------------
------------------------------------------------------------------------
------------------------------------------------------------------------
------------------------------------------------------------------------
------------------------------------------------------------------------
------------------------------
>Pax6(f)_Euprymna_scolopes|Q3BDM1/1-98 Mollusca_Cephalopoda. Fragment. Submitted name: Pax-6.
------------------------------------------------------------------------
------------------------------------------------------------------------
------------------------------------------------------------------------
------------------------------------GGVFVNGRPLPDSTRQRIVELAHSGARPCDISRILQ
VSNGCVSKILGRYYETGSIRPRAIGGSKPR---VATPEVVQKIAQFKRECPSIFAWEIRDRLLS-----E--
------------------------------------------------------------------------
------------------------------------------------------------------------
------------------------------------------------------------------------
------------------------------------------------------------------------
------------------------------------------------------------------------
------------------------------------------------------------------------
------------------------------------------------------------------------
------------------------------------------------------------------------
------------------------------------------------------------------------
------------------------------------------------------------------------
------------------------------------------------------------------------
------------------------------------------------------------------------
------------------------------------------------------------------------
------------------------------------------------------------------------
------------------------------------------------------------------------
------------------------------------------------------------------------
------------------------------------------------------------------------
------------------------------
>Pax6(f)_Heteroteuthis_hawaiiensis|Q3BDM2/1-98 Mollusca_Cephalopoda. Fragment. Submitted name: Pax-6.
------------------------------------------------------------------------
------------------------------------------------------------------------
------------------------------------------------------------------------
------------------------------------GGVFVNGRPLPDSTRQRIVELAHSGARPCDISRILQ
VSNGCVSKILGRYYETGSIRPRAIGGSKPR---VATPEVVQKIAQFKRECPSIFAWEIRDRLLS-----E--
------------------------------------------------------------------------
------------------------------------------------------------------------
------------------------------------------------------------------------
------------------------------------------------------------------------
------------------------------------------------------------------------
------------------------------------------------------------------------
------------------------------------------------------------------------
------------------------------------------------------------------------
------------------------------------------------------------------------
------------------------------------------------------------------------
------------------------------------------------------------------------
------------------------------------------------------------------------
------------------------------------------------------------------------
------------------------------------------------------------------------
------------------------------------------------------------------------
------------------------------------------------------------------------
------------------------------------------------------------------------
------------------------------
>Pax6(f)_Rossia_pacifica|Q3BDM3/1-98 Mollusca_Cephalopoda. Fragment. Submitted name: Pax-6.
------------------------------------------------------------------------
------------------------------------------------------------------------
------------------------------------------------------------------------
------------------------------------GGVFVNGRPLPDSTRQRIVELAHSGARPCDISRILQ
VSNGCVSKILGRYYETGSIRPRAIGGSKPR---VATPEVVQKIAQFKRECPSIFAWEIRDRLLS-----E--
------------------------------------------------------------------------
------------------------------------------------------------------------
------------------------------------------------------------------------
------------------------------------------------------------------------
------------------------------------------------------------------------
------------------------------------------------------------------------
------------------------------------------------------------------------
------------------------------------------------------------------------
------------------------------------------------------------------------
------------------------------------------------------------------------
------------------------------------------------------------------------
------------------------------------------------------------------------
------------------------------------------------------------------------
------------------------------------------------------------------------
------------------------------------------------------------------------
------------------------------------------------------------------------
------------------------------------------------------------------------
------------------------------
>Pax6(f)_Loliolus_sp.|Q3BDM4/1-98 Mollusca_Cephalopoda. Fragment. Submitted name: Pax-6.
------------------------------------------------------------------------
------------------------------------------------------------------------
------------------------------------------------------------------------
------------------------------------GGVFVNGRPLPDSTRQRIVELAHSGARPCDISRILQ
VSNGCVSKILGRYYETGSIRPRAIGGSKPR---VATPEVVQKIAQFKRECPSIFAWEIRDRLLS-----E--
------------------------------------------------------------------------
------------------------------------------------------------------------
------------------------------------------------------------------------
------------------------------------------------------------------------
------------------------------------------------------------------------
------------------------------------------------------------------------
------------------------------------------------------------------------
------------------------------------------------------------------------
------------------------------------------------------------------------
------------------------------------------------------------------------
------------------------------------------------------------------------
------------------------------------------------------------------------
------------------------------------------------------------------------
------------------------------------------------------------------------
------------------------------------------------------------------------
------------------------------------------------------------------------
------------------------------------------------------------------------
------------------------------
>Pax6(f)_Photololigo_sp.|Q3BDM5/1-98 Mollusca_Cephalopoda. Fragment. Submitted name: Pax-6.
------------------------------------------------------------------------
------------------------------------------------------------------------
------------------------------------------------------------------------
------------------------------------GGVFVNGRPLPDXTRQRIVELAHSGARPCDISRILQ
VSNGCVSKILGRYYETGSIRPRAIGGSKPR---VATPEVVQKIAQFKRECPSIFAWEIRDRLLS-----E--
------------------------------------------------------------------------
------------------------------------------------------------------------
------------------------------------------------------------------------
------------------------------------------------------------------------
------------------------------------------------------------------------
------------------------------------------------------------------------
------------------------------------------------------------------------
------------------------------------------------------------------------
------------------------------------------------------------------------
------------------------------------------------------------------------
------------------------------------------------------------------------
------------------------------------------------------------------------
------------------------------------------------------------------------
------------------------------------------------------------------------
------------------------------------------------------------------------
------------------------------------------------------------------------
------------------------------------------------------------------------
------------------------------
>Pax6(f)_Sepioteuthis_lessoniana|Q3BDM6/1-98 Mollusca_Cephalopoda. Fragment. Submitted name: Pax-6.
------------------------------------------------------------------------
------------------------------------------------------------------------
------------------------------------------------------------------------
------------------------------------GGVFVTGRPLPDSTRQRIVELAHSGARPCDISRILQ
VSNGCVSKILGRYYETGSIRPRAIGGSKPR---VATPEVVQKIAQFKRECPSIFAWEIRDRLLS-----E--
------------------------------------------------------------------------
------------------------------------------------------------------------
------------------------------------------------------------------------
------------------------------------------------------------------------
------------------------------------------------------------------------
------------------------------------------------------------------------
------------------------------------------------------------------------
------------------------------------------------------------------------
------------------------------------------------------------------------
------------------------------------------------------------------------
------------------------------------------------------------------------
------------------------------------------------------------------------
------------------------------------------------------------------------
------------------------------------------------------------------------
------------------------------------------------------------------------
------------------------------------------------------------------------
------------------------------------------------------------------------
------------------------------
>Pax6(f)_Sepioteuthis_australis|Q3BDM7/1-98 Mollusca_Cephalopoda. Fragment. Submitted name: Pax-6.
------------------------------------------------------------------------
------------------------------------------------------------------------
------------------------------------------------------------------------
------------------------------------GGVFVNGRPLPDSTRQRIVELAHSGARPCDISRILQ
VSNGCVSKILGRYYETGSIRPRAIGGSKPR---VATPEVVQKIAQFKRECPSIFAWEIRDRLLS-----E--
------------------------------------------------------------------------
------------------------------------------------------------------------
------------------------------------------------------------------------
------------------------------------------------------------------------
------------------------------------------------------------------------
------------------------------------------------------------------------
------------------------------------------------------------------------
------------------------------------------------------------------------
------------------------------------------------------------------------
------------------------------------------------------------------------
------------------------------------------------------------------------
------------------------------------------------------------------------
------------------------------------------------------------------------
------------------------------------------------------------------------
------------------------------------------------------------------------
------------------------------------------------------------------------
------------------------------------------------------------------------
------------------------------
>Pax6(f)_Lolliguncula_brevis|Q3BDM8/1-98 Mollusca_Cephalopoda. Fragment. Submitted name: Pax-6.
------------------------------------------------------------------------
------------------------------------------------------------------------
------------------------------------------------------------------------
------------------------------------GGVFVXGRPLPDSTRQRIVELAHSGARPCDISRILQ
VSNGCVSKILGRYYETGSIRPRAIGGSKPR---VATPEVVQKIAQFKRECPSIFAWEIRDRLLS-----E--
------------------------------------------------------------------------
------------------------------------------------------------------------
------------------------------------------------------------------------
------------------------------------------------------------------------
------------------------------------------------------------------------
------------------------------------------------------------------------
------------------------------------------------------------------------
------------------------------------------------------------------------
------------------------------------------------------------------------
------------------------------------------------------------------------
------------------------------------------------------------------------
------------------------------------------------------------------------
------------------------------------------------------------------------
------------------------------------------------------------------------
------------------------------------------------------------------------
------------------------------------------------------------------------
------------------------------------------------------------------------
------------------------------
>Pax6(f)_Ommastrephes_bartramii|Q3BDM9/1-98 Mollusca_Cephalopoda. Fragment. Submitted name: Pax-6.
------------------------------------------------------------------------
------------------------------------------------------------------------
------------------------------------------------------------------------
------------------------------------GGVFVNGRPLPDSTRQRIVELAHSGARPCDISRILQ
VSNGCVSKILGRYYETGSIRPRAIGGSKPR---VATPEVVQKIAQFKRECPSIFAWEIRDRLLS-----E--
------------------------------------------------------------------------
------------------------------------------------------------------------
------------------------------------------------------------------------
------------------------------------------------------------------------
------------------------------------------------------------------------
------------------------------------------------------------------------
------------------------------------------------------------------------
------------------------------------------------------------------------
------------------------------------------------------------------------
------------------------------------------------------------------------
------------------------------------------------------------------------
------------------------------------------------------------------------
------------------------------------------------------------------------
------------------------------------------------------------------------
------------------------------------------------------------------------
------------------------------------------------------------------------
------------------------------------------------------------------------
------------------------------
>Pax6(f)_Joubiniteuthis_sp.|Q3BDN0/1-98 Mollusca_Cephalopoda. Fragment. Submitted name: Pax-6.
------------------------------------------------------------------------
------------------------------------------------------------------------
------------------------------------------------------------------------
------------------------------------GGVFVNGRPLPDSTRQRIVELAHSGARPCDISRILQ
VSNGCVSKILGRYYETGSIRPRAIGGSKPR---VATPEVVQKIAQFKRECPSIFAWEIRDRLLS-----E--
------------------------------------------------------------------------
------------------------------------------------------------------------
------------------------------------------------------------------------
------------------------------------------------------------------------
------------------------------------------------------------------------
------------------------------------------------------------------------
------------------------------------------------------------------------
------------------------------------------------------------------------
------------------------------------------------------------------------
------------------------------------------------------------------------
------------------------------------------------------------------------
------------------------------------------------------------------------
------------------------------------------------------------------------
------------------------------------------------------------------------
------------------------------------------------------------------------
------------------------------------------------------------------------
------------------------------------------------------------------------
------------------------------
>Pax6(f)_Pterygioteuthis_microlampas|Q3BDN1/1-98 Mollusca_Cephalopoda. Fragment. Submitted name: Pax-6.
------------------------------------------------------------------------
------------------------------------------------------------------------
------------------------------------------------------------------------
------------------------------------GGVFVNGRPLPDSTRQRIVELAHSGARPCDISRILQ
VSNGCVSKILGRYYETGSIRPRAIGGSKPR---VATPEVVQKIAQFKRECPSIFAWEIRDRLLS-----E--
------------------------------------------------------------------------
------------------------------------------------------------------------
------------------------------------------------------------------------
------------------------------------------------------------------------
------------------------------------------------------------------------
------------------------------------------------------------------------
------------------------------------------------------------------------
------------------------------------------------------------------------
------------------------------------------------------------------------
------------------------------------------------------------------------
------------------------------------------------------------------------
------------------------------------------------------------------------
------------------------------------------------------------------------
------------------------------------------------------------------------
------------------------------------------------------------------------
------------------------------------------------------------------------
------------------------------------------------------------------------
------------------------------
>Pax6(f)_Bathyteuthis_berryi|Q3BDN2/1-98 Mollusca_Cephalopoda. Fragment. Submitted name: Pax-6.
------------------------------------------------------------------------
------------------------------------------------------------------------
------------------------------------------------------------------------
------------------------------------GGVFVNGRPLPDSTRQRIVELAHSGARPCDISRILQ
VSNGCVSKILGRYYETGSIRPRAIGGSKPR---VATPEVVQKIAQFKRECPSIFAWEIRDRLLS-----E--
------------------------------------------------------------------------
------------------------------------------------------------------------
------------------------------------------------------------------------
------------------------------------------------------------------------
------------------------------------------------------------------------
------------------------------------------------------------------------
------------------------------------------------------------------------
------------------------------------------------------------------------
------------------------------------------------------------------------
------------------------------------------------------------------------
------------------------------------------------------------------------
------------------------------------------------------------------------
------------------------------------------------------------------------
------------------------------------------------------------------------
------------------------------------------------------------------------
------------------------------------------------------------------------
------------------------------------------------------------------------
------------------------------
>Pax6(f)_Sthenoteuthis_oualaniensis|Q6QEA6/1-98 Mollusca_Cephalopoda. Fragment. Submitted name: Pax-6.
------------------------------------------------------------------------
------------------------------------------------------------------------
------------------------------------------------------------------------
------------------------------------GGVFVNGRPLPDSTRQRIVELAHSGARPCDISRILQ
VSNGCVSKILGRYYETGSIRPRAIGGSKPR---VATPEVVQKIAQFKRECPSIFAWEIRDRLLS-----E--
------------------------------------------------------------------------
------------------------------------------------------------------------
------------------------------------------------------------------------
------------------------------------------------------------------------
------------------------------------------------------------------------
------------------------------------------------------------------------
------------------------------------------------------------------------
------------------------------------------------------------------------
------------------------------------------------------------------------
------------------------------------------------------------------------
------------------------------------------------------------------------
------------------------------------------------------------------------
------------------------------------------------------------------------
------------------------------------------------------------------------
------------------------------------------------------------------------
------------------------------------------------------------------------
------------------------------------------------------------------------
------------------------------
>Pax6(f)_Loligo_forbesi|Q6QEA7/1-98 Mollusca_Cephalopoda. Fragment. Submitted name: Pax-6.
------------------------------------------------------------------------
------------------------------------------------------------------------
------------------------------------------------------------------------
------------------------------------GGVFVNGRPLPDSTRQRILELAHSGARPCDISRILQ
VSNGCVSKILGRYYETGSIRPRAIGGSKPR---VATPEVVQKIAQFKRECPSIFAWEIRDRLLS-----E--
------------------------------------------------------------------------
------------------------------------------------------------------------
------------------------------------------------------------------------
------------------------------------------------------------------------
------------------------------------------------------------------------
------------------------------------------------------------------------
------------------------------------------------------------------------
------------------------------------------------------------------------
------------------------------------------------------------------------
------------------------------------------------------------------------
------------------------------------------------------------------------
------------------------------------------------------------------------
------------------------------------------------------------------------
------------------------------------------------------------------------
------------------------------------------------------------------------
------------------------------------------------------------------------
------------------------------------------------------------------------
------------------------------
>Pax6(f)_Sepia_officinalis|Q6QEA8/1-98 Mollusca_Cephalopoda. Fragment. Submitted name: Pax-6.
------------------------------------------------------------------------
------------------------------------------------------------------------
------------------------------------------------------------------------
------------------------------------GGVFVNGRPLPDSTRQRIVELAHSGARPCDISRILQ
VSNGCVSKILGRYYETGSIRPRAIGGSKPR---VATPEVVQKIAQFKRECPSIFAWEIRDRLLS-----E--
------------------------------------------------------------------------
------------------------------------------------------------------------
------------------------------------------------------------------------
------------------------------------------------------------------------
------------------------------------------------------------------------
------------------------------------------------------------------------
------------------------------------------------------------------------
------------------------------------------------------------------------
------------------------------------------------------------------------
------------------------------------------------------------------------
------------------------------------------------------------------------
------------------------------------------------------------------------
------------------------------------------------------------------------
------------------------------------------------------------------------
------------------------------------------------------------------------
------------------------------------------------------------------------
------------------------------------------------------------------------
------------------------------
>Pax6(f)_Spirula_spirula|Q6QEA9/1-98 Mollusca_Cephalopoda. Fragment. Submitted name: Pax-6.
------------------------------------------------------------------------
------------------------------------------------------------------------
------------------------------------------------------------------------
------------------------------------GGVFVNGRPLPDSTRQRIVELAHSGARPCDISRILQ
VSNGCVSKILGRYYETGSIRPRAIGGSKPR---VATPEVVQKIAQFKRECPSIFAWEIRDRLLS-----E--
------------------------------------------------------------------------
------------------------------------------------------------------------
------------------------------------------------------------------------
------------------------------------------------------------------------
------------------------------------------------------------------------
------------------------------------------------------------------------
------------------------------------------------------------------------
------------------------------------------------------------------------
------------------------------------------------------------------------
------------------------------------------------------------------------
------------------------------------------------------------------------
------------------------------------------------------------------------
------------------------------------------------------------------------
------------------------------------------------------------------------
------------------------------------------------------------------------
------------------------------------------------------------------------
------------------------------------------------------------------------
------------------------------
>Pax6(f)_Sepiola_sp.|Q6QEB0/1-98 Mollusca_Cephalopoda. Fragment. Submitted name: Pax-6.
------------------------------------------------------------------------
------------------------------------------------------------------------
------------------------------------------------------------------------
------------------------------------GGVFVNGRPLPDSTRQRIVELAHSGARPCDISRILQ
VSNGCVSKILGRYYETGSIRPRAIGGSKPR---VATPEVVQKIAQFKRECPSIFAWEIRDRLLS-----E--
------------------------------------------------------------------------
------------------------------------------------------------------------
------------------------------------------------------------------------
------------------------------------------------------------------------
------------------------------------------------------------------------
------------------------------------------------------------------------
------------------------------------------------------------------------
------------------------------------------------------------------------
------------------------------------------------------------------------
------------------------------------------------------------------------
------------------------------------------------------------------------
------------------------------------------------------------------------
------------------------------------------------------------------------
------------------------------------------------------------------------
------------------------------------------------------------------------
------------------------------------------------------------------------
------------------------------------------------------------------------
------------------------------
>Pax6(f)_Idiosepius_notoides|Q6QEB1/1-98 Mollusca_Cephalopoda. Fragment. Submitted name: Pax-6.
------------------------------------------------------------------------
------------------------------------------------------------------------
------------------------------------------------------------------------
------------------------------------GGVFVNGRPLPDSTRQRIVELAHSGARPCDISRILQ
VSNGCVSKILGRYYETGSIRPRAIGGSKPR---VATPEVVQKIAQFKRECPSIFAWKIRDRLLS-----E--
------------------------------------------------------------------------
------------------------------------------------------------------------
------------------------------------------------------------------------
------------------------------------------------------------------------
------------------------------------------------------------------------
------------------------------------------------------------------------
------------------------------------------------------------------------
------------------------------------------------------------------------
------------------------------------------------------------------------
------------------------------------------------------------------------
------------------------------------------------------------------------
------------------------------------------------------------------------
------------------------------------------------------------------------
------------------------------------------------------------------------
------------------------------------------------------------------------
------------------------------------------------------------------------
------------------------------------------------------------------------
------------------------------
>Pax6(f)_Bolitaena_pygmaea|Q6QEB2/1-98 Mollusca_Cephalopoda. Fragment. Submitted name: Pax-6.
------------------------------------------------------------------------
------------------------------------------------------------------------
------------------------------------------------------------------------
------------------------------------GGVFVNGRPLPDSTRQRIVELAHSGARPCDISRILQ
VSNGCVSKILGRYYETGSIRPRAIGGSKPR---VATPEVVQKIAQFKRECPSIFAWEIRDRLLS-----E--
------------------------------------------------------------------------
------------------------------------------------------------------------
------------------------------------------------------------------------
------------------------------------------------------------------------
------------------------------------------------------------------------
------------------------------------------------------------------------
------------------------------------------------------------------------
------------------------------------------------------------------------
------------------------------------------------------------------------
------------------------------------------------------------------------
------------------------------------------------------------------------
------------------------------------------------------------------------
------------------------------------------------------------------------
------------------------------------------------------------------------
------------------------------------------------------------------------
------------------------------------------------------------------------
------------------------------------------------------------------------
------------------------------
>Pax6(f)_Japetella_diaphana|Q6QEB3/1-98 Mollusca_Cephalopoda. Fragment. Submitted name: Pax-6.
------------------------------------------------------------------------
------------------------------------------------------------------------
------------------------------------------------------------------------
------------------------------------GGVFVNGRPLPDSTRQRIVELAHSGARPCDISRILQ
VSNGCVSKILGRYYETGSIRPRAIGGSKPR---VATPEVVQKIAQFKRECPSIFAWEIRDRLLS-----E--
------------------------------------------------------------------------
------------------------------------------------------------------------
------------------------------------------------------------------------
------------------------------------------------------------------------
------------------------------------------------------------------------
------------------------------------------------------------------------
------------------------------------------------------------------------
------------------------------------------------------------------------
------------------------------------------------------------------------
------------------------------------------------------------------------
------------------------------------------------------------------------
------------------------------------------------------------------------
------------------------------------------------------------------------
------------------------------------------------------------------------
------------------------------------------------------------------------
------------------------------------------------------------------------
------------------------------------------------------------------------
------------------------------
>Pax6(f)_Vitreledonella_richardi|Q6QEB4/1-98 Mollusca_Cephalopoda. Fragment. Submitted name: Pax-6.
------------------------------------------------------------------------
------------------------------------------------------------------------
------------------------------------------------------------------------
------------------------------------GGVFVNGRPLPDSTRQRIVELAHSGARPCDISRILQ
VSNGCVSKILGRYYETGSIRPRAIGGSKPR---VATPEVVQKIAQFKRECPSIFAWEIRDRLLS-----E--
------------------------------------------------------------------------
------------------------------------------------------------------------
------------------------------------------------------------------------
------------------------------------------------------------------------
------------------------------------------------------------------------
------------------------------------------------------------------------
------------------------------------------------------------------------
------------------------------------------------------------------------
------------------------------------------------------------------------
------------------------------------------------------------------------
------------------------------------------------------------------------
------------------------------------------------------------------------
------------------------------------------------------------------------
------------------------------------------------------------------------
------------------------------------------------------------------------
------------------------------------------------------------------------
------------------------------------------------------------------------
------------------------------
>Pax6(f)_Graneledone_verrucosa|Q6QEB5/1-98 Mollusca_Cephalopoda. Fragment. Submitted name: Pax-6.
------------------------------------------------------------------------
------------------------------------------------------------------------
------------------------------------------------------------------------
------------------------------------GGVFVNGRPLPDSTRQRIVELAHSGARPCDISRILQ
VSNGCVSKILGRYYETGSIRPRAIGGSKPR---VATPEVVQKIAQFKRECPSIFAWEIRDRLLS-----E--
------------------------------------------------------------------------
------------------------------------------------------------------------
------------------------------------------------------------------------
------------------------------------------------------------------------
------------------------------------------------------------------------
------------------------------------------------------------------------
------------------------------------------------------------------------
------------------------------------------------------------------------
------------------------------------------------------------------------
------------------------------------------------------------------------
------------------------------------------------------------------------
------------------------------------------------------------------------
------------------------------------------------------------------------
------------------------------------------------------------------------
------------------------------------------------------------------------
------------------------------------------------------------------------
------------------------------------------------------------------------
------------------------------
>Pax6(f)_Pareledone_turqueti|Q6QEB6/1-98 Mollusca_Cephalopoda. Fragment. Submitted name: Pax-6.
------------------------------------------------------------------------
------------------------------------------------------------------------
------------------------------------------------------------------------
------------------------------------GGVFVNGRPLPDSTRQRIVELAHSGARPCDISRILQ
VSNGCVSKILGRYYETGSIRPRAIGGSKPR---VATPEVVQKIAQFKRECPSIFAWEIRDRLLS-----E--
------------------------------------------------------------------------
------------------------------------------------------------------------
------------------------------------------------------------------------
------------------------------------------------------------------------
------------------------------------------------------------------------
------------------------------------------------------------------------
------------------------------------------------------------------------
------------------------------------------------------------------------
------------------------------------------------------------------------
------------------------------------------------------------------------
------------------------------------------------------------------------
------------------------------------------------------------------------
------------------------------------------------------------------------
------------------------------------------------------------------------
------------------------------------------------------------------------
------------------------------------------------------------------------
------------------------------------------------------------------------
------------------------------
>Pax6(f)_Adelieledone_polymorpha|Q6QEB7/1-98 Mollusca_Cephalopoda. Fragment. Submitted name: Pax-6.
------------------------------------------------------------------------
------------------------------------------------------------------------
------------------------------------------------------------------------
------------------------------------GGVFVNGRPLPDSTRQRIVELAHSGARPCDISRILQ
VSNGCVSKILGRYYETGSIRPRAIGGSKPR---VATPEVVQKIAQFKRECPSIFAWEIRDRLLS-----E--
------------------------------------------------------------------------
------------------------------------------------------------------------
------------------------------------------------------------------------
------------------------------------------------------------------------
------------------------------------------------------------------------
------------------------------------------------------------------------
------------------------------------------------------------------------
------------------------------------------------------------------------
------------------------------------------------------------------------
------------------------------------------------------------------------
------------------------------------------------------------------------
------------------------------------------------------------------------
------------------------------------------------------------------------
------------------------------------------------------------------------
------------------------------------------------------------------------
------------------------------------------------------------------------
------------------------------------------------------------------------
------------------------------
>Pax6(f)_Enteroctopus_dofleini|Q6QEB8/1-98 Mollusca_Cephalopoda. Fragment. Submitted name: Pax-6.
------------------------------------------------------------------------
------------------------------------------------------------------------
------------------------------------------------------------------------
------------------------------------GGVFVNGRPLPDSTRQRIVELAHSGARPCDISRILQ
VSNGCVSKILGRYYETGSIRPRAIGGSKPR---VATPEVVQKIAQFKRECPSIFAWEIRDRLLS-----E--
------------------------------------------------------------------------
------------------------------------------------------------------------
------------------------------------------------------------------------
------------------------------------------------------------------------
------------------------------------------------------------------------
------------------------------------------------------------------------
------------------------------------------------------------------------
------------------------------------------------------------------------
------------------------------------------------------------------------
------------------------------------------------------------------------
------------------------------------------------------------------------
------------------------------------------------------------------------
------------------------------------------------------------------------
------------------------------------------------------------------------
------------------------------------------------------------------------
------------------------------------------------------------------------
------------------------------------------------------------------------
------------------------------
>Pax6(f)_Benthoctopus_sp.|Q6QEB9/1-98 Mollusca_Cephalopoda. Fragment. Submitted name: Pax-6.
------------------------------------------------------------------------
------------------------------------------------------------------------
------------------------------------------------------------------------
------------------------------------GGVFVNGRPLPDSTRQRIVELAHSGARPCDISRILQ
VSNGCVSKILGRYYETGSIRPRAIGGSKPR---VATPEVVQKIAQFKRECPSIFAWEIRDRLLS-----E--
------------------------------------------------------------------------
------------------------------------------------------------------------
------------------------------------------------------------------------
------------------------------------------------------------------------
------------------------------------------------------------------------
------------------------------------------------------------------------
------------------------------------------------------------------------
------------------------------------------------------------------------
------------------------------------------------------------------------
------------------------------------------------------------------------
------------------------------------------------------------------------
------------------------------------------------------------------------
------------------------------------------------------------------------
------------------------------------------------------------------------
------------------------------------------------------------------------
------------------------------------------------------------------------
------------------------------------------------------------------------
------------------------------
>Pax6(f)_Octopus_bimaculoides|Q6QEC0/1-98 Mollusca_Cephalopoda. Fragment. Submitted name: Pax-6.
------------------------------------------------------------------------
------------------------------------------------------------------------
------------------------------------------------------------------------
------------------------------------GGVFVNGRPLPDSTRQRIVELAHSGARPCDISRILQ
VSNGCVSKILGRYYETGSIRPRAIGGSKPR---VATPEVVQKIAQFKRECPSIFAWEIRDRLLS-----E--
------------------------------------------------------------------------
------------------------------------------------------------------------
------------------------------------------------------------------------
------------------------------------------------------------------------
------------------------------------------------------------------------
------------------------------------------------------------------------
------------------------------------------------------------------------
------------------------------------------------------------------------
------------------------------------------------------------------------
------------------------------------------------------------------------
------------------------------------------------------------------------
------------------------------------------------------------------------
------------------------------------------------------------------------
------------------------------------------------------------------------
------------------------------------------------------------------------
------------------------------------------------------------------------
------------------------------------------------------------------------
------------------------------
>Pax6(f)_Hapalochlaena_maculosa|Q6QEC1/1-98 Mollusca_Cephalopoda. Fragment. Submitted name: Pax-6.
------------------------------------------------------------------------
------------------------------------------------------------------------
------------------------------------------------------------------------
------------------------------------GGVFVNGRPLPDSTRQRIVELAHSGARPCDISRILQ
VSNGCVSKILGRYYETGSIRPRAIGGSKPR---VATPEVVQKIAQFKRECPSIFAWEIRDRLLS-----E--
------------------------------------------------------------------------
------------------------------------------------------------------------
------------------------------------------------------------------------
------------------------------------------------------------------------
------------------------------------------------------------------------
------------------------------------------------------------------------
------------------------------------------------------------------------
------------------------------------------------------------------------
------------------------------------------------------------------------
------------------------------------------------------------------------
------------------------------------------------------------------------
------------------------------------------------------------------------
------------------------------------------------------------------------
------------------------------------------------------------------------
------------------------------------------------------------------------
------------------------------------------------------------------------
------------------------------------------------------------------------
------------------------------
>Pax6(f)_Octopus_rubescens|Q6QEC2/1-98 Mollusca_Cephalopoda. Fragment. Submitted name: Pax-6.
------------------------------------------------------------------------
------------------------------------------------------------------------
------------------------------------------------------------------------
------------------------------------GGVFVNGRPLPDSTRQRIVELAHSGARPCDISRILQ
VSNGCVSKILGRYYETGSIRPRAIGGSKPR---VATPEVVQKIAQFKRECPSIFAWEIRDRLLS-----E--
------------------------------------------------------------------------
------------------------------------------------------------------------
------------------------------------------------------------------------
------------------------------------------------------------------------
------------------------------------------------------------------------
------------------------------------------------------------------------
------------------------------------------------------------------------
------------------------------------------------------------------------
------------------------------------------------------------------------
------------------------------------------------------------------------
------------------------------------------------------------------------
------------------------------------------------------------------------
------------------------------------------------------------------------
------------------------------------------------------------------------
------------------------------------------------------------------------
------------------------------------------------------------------------
------------------------------------------------------------------------
------------------------------
>Pax6(f)_Octopus_kaurna|Q6QEC3/1-98 Mollusca_Cephalopoda. Fragment. Submitted name: Pax-6.
------------------------------------------------------------------------
------------------------------------------------------------------------
------------------------------------------------------------------------
------------------------------------GGVFVNGRPLPDSTRQRIVELAHSGARPCDISRILQ
VSNGCVSKILGRYYETGSIRPRAIGGSKPR---VATPEVVQKIAQFKRECPSIFAWEIRDRLLS-----E--
------------------------------------------------------------------------
------------------------------------------------------------------------
------------------------------------------------------------------------
------------------------------------------------------------------------
------------------------------------------------------------------------
------------------------------------------------------------------------
------------------------------------------------------------------------
------------------------------------------------------------------------
------------------------------------------------------------------------
------------------------------------------------------------------------
------------------------------------------------------------------------
------------------------------------------------------------------------
------------------------------------------------------------------------
------------------------------------------------------------------------
------------------------------------------------------------------------
------------------------------------------------------------------------
------------------------------------------------------------------------
------------------------------
>Pax6(f)_Octopus_berrima|Q6QEC4/1-98 Mollusca_Cephalopoda. Fragment. Submitted name: Pax-6.
------------------------------------------------------------------------
------------------------------------------------------------------------
------------------------------------------------------------------------
------------------------------------GGVFVNGRPLPDSTRQRIVELAHSGARPCDISRILQ
VSNGCVSKILGRYYETGSIRPRAIGGSKPR---VATPEVVQKIAQFKRECPSIFAWEIRDRLLS-----E--
------------------------------------------------------------------------
------------------------------------------------------------------------
------------------------------------------------------------------------
------------------------------------------------------------------------
------------------------------------------------------------------------
------------------------------------------------------------------------
------------------------------------------------------------------------
------------------------------------------------------------------------
------------------------------------------------------------------------
------------------------------------------------------------------------
------------------------------------------------------------------------
------------------------------------------------------------------------
------------------------------------------------------------------------
------------------------------------------------------------------------
------------------------------------------------------------------------
------------------------------------------------------------------------
------------------------------------------------------------------------
------------------------------
>Pax6(f)_Tremoctopus_violaceus|Q6QEC5/1-98 Mollusca_Cephalopoda. Fragment. Submitted name: Pax-6.
------------------------------------------------------------------------
------------------------------------------------------------------------
------------------------------------------------------------------------
------------------------------------GGVFVNGRPLPDSTRQRIVELAHSGARPCDISRILQ
VSNGCVSKILGRYYETGSIRPRAIGGSKPR---VATPEVVQKIAQFKRECPSIFAWEIRDRLLS-----E--
------------------------------------------------------------------------
------------------------------------------------------------------------
------------------------------------------------------------------------
------------------------------------------------------------------------
------------------------------------------------------------------------
------------------------------------------------------------------------
------------------------------------------------------------------------
------------------------------------------------------------------------
------------------------------------------------------------------------
------------------------------------------------------------------------
------------------------------------------------------------------------
------------------------------------------------------------------------
------------------------------------------------------------------------
------------------------------------------------------------------------
------------------------------------------------------------------------
------------------------------------------------------------------------
------------------------------------------------------------------------
------------------------------
>Pax6(f)_Argonauta_nodosa|Q6QEC6/1-75 Mollusca_Cephalopoda. Fragment. Submitted name: Pax-6.
------------------------------------------------------------------------
------------------------------------------------------------------------
------------------------------------------------------------------------
-------------------------------------------------TRQRIVELAHSGARPCDISRILQ
VSNGCVSKILGRYYETGSIRPRAIGGSKPR---VATPEVVQKIAQFKRECPSIFA-----------------
------------------------------------------------------------------------
------------------------------------------------------------------------
------------------------------------------------------------------------
------------------------------------------------------------------------
------------------------------------------------------------------------
------------------------------------------------------------------------
------------------------------------------------------------------------
------------------------------------------------------------------------
------------------------------------------------------------------------
------------------------------------------------------------------------
------------------------------------------------------------------------
------------------------------------------------------------------------
------------------------------------------------------------------------
------------------------------------------------------------------------
------------------------------------------------------------------------
------------------------------------------------------------------------
------------------------------------------------------------------------
------------------------------
>Pax6(f)_Opisthoteuthis_massyae|Q6QEC7/1-53 Mollusca_Cephalopoda. Fragment. Submitted name: Pax-6.
------------------------------------------------------------------------
------------------------------------------------------------------------
------------------------------------------------------------------------
------------------------------------GGVFVNGRPLPDSTRQRIVELAHSGARPCDISRILQ
VSNGCVSKILGRYYETG-------------------------------------------------------
------------------------------------------------------------------------
------------------------------------------------------------------------
------------------------------------------------------------------------
------------------------------------------------------------------------
------------------------------------------------------------------------
------------------------------------------------------------------------
------------------------------------------------------------------------
------------------------------------------------------------------------
------------------------------------------------------------------------
------------------------------------------------------------------------
------------------------------------------------------------------------
------------------------------------------------------------------------
------------------------------------------------------------------------
------------------------------------------------------------------------
------------------------------------------------------------------------
------------------------------------------------------------------------
------------------------------------------------------------------------
------------------------------
>Pax6(f)_Stauroteuthis_gilchristi|Q6QEC8/1-53 Mollusca_Cephalopoda. Fragment. Submitted name: Pax-6.
------------------------------------------------------------------------
------------------------------------------------------------------------
------------------------------------------------------------------------
------------------------------------GGVFVNGRPLLDSTRQRIVELAHSGARPCDISRILQ
VSNGCVSKILGRYYETG-------------------------------------------------------
------------------------------------------------------------------------
------------------------------------------------------------------------
------------------------------------------------------------------------
------------------------------------------------------------------------
------------------------------------------------------------------------
------------------------------------------------------------------------
------------------------------------------------------------------------
------------------------------------------------------------------------
------------------------------------------------------------------------
------------------------------------------------------------------------
------------------------------------------------------------------------
------------------------------------------------------------------------
------------------------------------------------------------------------
------------------------------------------------------------------------
------------------------------------------------------------------------
------------------------------------------------------------------------
------------------------------------------------------------------------
------------------------------
>Pax6(f)_Vampyroteuthis_infernalis|Q6QEC9/1-98 Mollusca_Cephalopoda. Fragment. Submitted name: Pax-6.
------------------------------------------------------------------------
------------------------------------------------------------------------
------------------------------------------------------------------------
------------------------------------GGVFVNGRPLPDSTRQRIVELAHSGARPCDISRILQ
VSNGCVSKILGRYYETGSIRPRAIGGSKPR---VATPEVVQKIAQFKRECPSIFAWEIRDRLLS-----E--
------------------------------------------------------------------------
------------------------------------------------------------------------
------------------------------------------------------------------------
------------------------------------------------------------------------
------------------------------------------------------------------------
------------------------------------------------------------------------
------------------------------------------------------------------------
------------------------------------------------------------------------
------------------------------------------------------------------------
------------------------------------------------------------------------
------------------------------------------------------------------------
------------------------------------------------------------------------
------------------------------------------------------------------------
------------------------------------------------------------------------
------------------------------------------------------------------------
------------------------------------------------------------------------
------------------------------------------------------------------------
------------------------------
>Pax3/7(f)_Platynereis_dumerilii|A6YB88/1-0 Annelida_Polychaeta. Fragment. Submitted name: Pax3/7 (Fragment).
------------------------------------------------------------------------
------------------------------------------------------------------------
------------------------------------------------------------------------
------------------------------------------------------------------------
------------------------------------------------------------------------
------------------------------------------------------------------------
------------------------------------------------------------------------
------------------------------------------------------------------------
------------------------------------------------------------------------
------------------------------------------------------------------------
------------------------------------------------------------------------
------------------------------------------------------------------------
------------------------------------------------------------------------
------------------------------------------------------------------------
------------------------------------------------------------------------
------------------------------------------------------------------------
------------------------------------------------------------------------
------------------------------------------------------------------------
------------------------------------------------------------------------
------------------------------------------------------------------------
------------------------------------------------------------------------
------------------------------------------------------------------------
------------------------------
